# Supplementary material for: Prognostic relevance of UCH-L1 and α-internexin in pancreatic neuroendocrine tumors
Source: Sci Rep. 2017 May 19;7:2205. doi: 10.1038/s41598-017-02051-1 (PMC5438410; doi:10.1038/s41598-017-02051-1)
Supplement: Supplementary file 2 — Supplementary Table S2 [file 41598_2017_2051_MOESM2_ESM.xls]

## Sheet: 8samples_SpectraCounter results
Supplementary Table S2 Proteomic analysis
Accession	SP	gene	Short_name	Description	ΣCoverage	Σ# Proteins	Σ# Unique Peptides	Σ# Peptides	Σ# PSMs	# AAs	MW	calc. pI	s-1	s-3	s-4	s-5	s-6	s-8	s-9	s-10	PNET	PNET_STD	PNET_CV	Nor	Nor_STD	Nor_CV	Ratio	T_Test	Log2
		symbol									[kDa]										Ave			Ave			(PNET/Nor)		Ratio
20138791	Q9UPY8	MARE3	Microtubule-associated protein RP/EB family member 3	RecName: Full=Microtubule-associated protein RP/EB family member 3; AltName: Full=EB1 protein family member 3; Short=EBF3; AltName: Full=End-binding protein 3; Short=EB3; AltName: Full=RP3	45.55	1	12	13	39	281	31.962	5.5415	260.464	24.9022	12.6867	234.79	0	0	0	0	133.211	132.625	0.995606	0	0	0	1000	0.0913029	9.96578
60390165	Q15555	MARE2	Microtubule-associated protein RP/EB family member 2	RecName: Full=Microtubule-associated protein RP/EB family member 2; AltName: Full=APC-binding protein EB2; AltName: Full=End-binding protein 2; Short=EB2	32.11	1	6	7	25	327	37.0082	5.56689	49.7386	96.2961	0	134.507	0	0	0	0	70.1355	58.2041	0.82988	0	0	0	1000	0.0525749	9.96578
317373388	P46821	MAP1B	Microtubule-associated protein 1B	RecName: Full=Microtubule-associated protein 1B; Short=MAP-1B; Contains: RecName: Full=MAP1B heavy chain; Contains: RecName: Full=MAP1 light chain LC1	42.06	1	69	71	602	2468	270.468	4.80518	212.533	303.377	130.003	246.533	3.03498	0	0	3.89664	223.111	72.5082	0.324986	1.7329	2.03167	1.17241	128.75	0.000881272	7.00843
313104325	P78559	MAP1A	Microtubule-associated protein 1A	RecName: Full=Microtubule-associated protein 1A; Short=MAP-1A; AltName: Full=Proliferation-related protein p80; Contains: RecName: Full=MAP1A heavy chain; Contains: RecName: Full=MAP1 light chain LC2	3.57	1	6	8	32	2803	305.298	4.91943	14.5063	12.4822	11.4465	3.92293	0	0	0	0	10.5895	4.62247	0.436514	0	0	0	1000	0.00376356	9.96578
136681	P09936	UCHL1	Ubiquitin carboxyl-terminal hydrolase isozyme L1	RecName: Full=Ubiquitin carboxyl-terminal hydrolase isozyme L1; Short=UCH-L1; AltName: Full=Neuron cytoplasmic protein 9.5; AltName: Full=PGP 9.5; Short=PGP9.5; AltName: Full=Ubiquitin thioesterase L1; Flags: Precursor	92.38	1	19	19	290	223	24.8085	5.47803	2279.22	862.922	703.4	1019.06	50.3833	37.4577	0	0	1216.15	720.335	0.592307	21.9603	25.9008	1.17944	55.3796	0.016134	5.79128
3183119	Q15120	PDK3	[Pyruvate dehydrogenase (acetyl-transferring)] kinase isozyme 3	RecName: Full=[Pyruvate dehydrogenase [lipoamide]] kinase isozyme 3, mitochondrial; AltName: Full=Pyruvate dehydrogenase kinase isoform 3; Flags: Precursor	46.31	1	11	12	53	406	46.9091	8.36768	90.1359	103.412	158.052	81.2511	27.6736	20.5741	11.5364	0	108.213	34.4516	0.318369	14.946	11.9537	0.799794	7.24024	0.0021885	2.85604
3914372	Q99943	PLCA	1-acyl-sn-glycerol-3-phosphate acyltransferase alpha	RecName: Full=1-acyl-sn-glycerol-3-phosphate acyltransferase alpha; AltName: Full=1-acylglycerol-3-phosphate O-acyltransferase 1; Short=1-AGP acyltransferase 1; Short=1-AGPAT 1; AltName: Full=Lysophosphatidic acid acyltransferase alpha; Short=LPAAT-alpha; AltName: Full=Protein G15	21.55	1	5	5	45	283	31.6957	9.37842	129.312	123.631	75.5821	194.275	39.7014	59.0323	0	0	130.7	48.7569	0.373044	24.6834	29.5744	1.19815	5.29505	0.00987296	2.40465
12230468	Q9NRZ5	PLCD	1-acyl-sn-glycerol-3-phosphate acyltransferase delta	RecName: Full=1-acyl-sn-glycerol-3-phosphate acyltransferase delta; AltName: Full=1-acylglycerol-3-phosphate O-acyltransferase 4; Short=1-AGP acyltransferase 4; Short=1-AGPAT 4; AltName: Full=Lysophosphatidic acid acyltransferase delta; Short=LPAAT-delta	16.67	1	6	6	9	378	43.9927	8.71924	10.757	27.7679	9.43111	38.7866	0	0	0	0	21.6856	14.1309	0.651624	0	0	0	1000	0.021963	9.96578
12643814	Q9NQ66	PLCB1	1-phosphatidylinositol 4	RecName: Full=1-phosphatidylinositol 4,5-bisphosphate phosphodiesterase beta-1; AltName: Full=PLC-154; AltName: Full=Phosphoinositide phospholipase C-beta-1; AltName: Full=Phospholipase C-I; Short=PLC-I; AltName: Full=Phospholipase C-beta-1; Short=PLC-beta-1	12.66	1	12	12	20	1216	138.48	6.22705	0	2.87727	0	0	6.1598	41.2158	34.6661	15.8173	0.719317	1.43863	2	24.4647	16.2739	0.665196	0.0294022	0.0270899	-5.08793
1730573	Q01970	PLCB3	1-phosphatidylinositol 4	RecName: Full=1-phosphatidylinositol 4,5-bisphosphate phosphodiesterase beta-3; AltName: Full=Phosphoinositide phospholipase C-beta-3; AltName: Full=Phospholipase C-beta-3; Short=PLC-beta-3	6.65	1	6	6	10	1234	138.713	5.89697	0	2.8353	0	0	6.06995	6.7691	15.1824	15.5865	0.708824	1.41765	2	10.902	5.1864	0.475729	0.0650178	0.00905601	-3.94302
17433757	Q15147	PLCB4	1-phosphatidylinositol 4	RecName: Full=1-phosphatidylinositol 4,5-bisphosphate phosphodiesterase beta-4; AltName: Full=Phosphoinositide phospholipase C-beta-4; AltName: Full=Phospholipase C-beta-4; Short=PLC-beta-4	8.85	1	8	8	29	1175	134.378	6.90283	3.46054	32.7543	24.2721	28.0749	0	0	0	0	22.1404	12.9274	0.583883	0	0	0	1000	0.0140512	9.96578
317373408	Q9Y6K5	OAS3	2'-5'-oligoadenylate synthase 3	RecName: Full=2'-5'-oligoadenylate synthase 3; Short=(2-5')oligo(A) synthase 3; Short=2-5A synthase 3; AltName: Full=p100 OAS; Short=p100OAS	10.86	1	9	9	18	1087	121.093	8.39697	11.2221	16.0936	9.83889	13.4879	10.3362	0	0	0	12.6606	2.73871	0.216317	2.58406	5.16812	2	4.89951	0.0137064	2.29264
20140017	P82664	RT10	28S ribosomal protein S10	RecName: Full=28S ribosomal protein S10, mitochondrial; Short=MRP-S10; Short=S10mt	20.9	1	3	3	10	201	22.985	8.00146	0	34.8135	35.4722	109.413	0	0	0	0	44.9246	46.0743	1.02559	0	0	0	1000	0.0990461	9.96578
13633952	Q9Y3D3	RT16	28S ribosomal protein S16	RecName: Full=28S ribosomal protein S16, mitochondrial; Short=MRP-S16; Short=S16mt; Flags: Precursor	28.47	1	3	3	8	137	15.335	9.49561	0	51.0767	52.0432	107.017	0	0	0	0	52.5342	43.7057	0.831948	0	0	0	1000	0.0530055	9.96578
1706299	P51398	RT29	28S ribosomal protein S29	RecName: Full=28S ribosomal protein S29, mitochondrial; Short=MRP-S29; Short=S29mt; AltName: Full=Death-associated protein 3; Short=DAP-3; AltName: Full=Ionizing radiation resistance conferring protein; Flags: Precursor	36.43	1	10	10	30	398	45.5376	8.88037	71.5148	70.3268	71.6574	55.2562	9.40995	0	0	0	67.1888	7.9774	0.118731	2.35249	4.70498	2	28.5608	8.27797e-06	4.83596
116242771	Q9NP92	RT30	28S ribosomal protein S30	RecName: Full=28S ribosomal protein S30, mitochondrial; Short=MRP-S30; Short=S30mt; AltName: Full=Programmed cell death protein 9	28.93	1	7	7	23	439	50.3328	7.97217	64.8358	47.819	24.3619	50.0956	8.53112	0	0	0	46.7781	16.7397	0.357854	2.13278	4.26556	2	21.9329	0.00207668	4.45503
74708095	P82673	RT35	28S ribosomal protein S35	RecName: Full=28S ribosomal protein S35, mitochondrial; Short=MRP-S35; Short=S35mt; AltName: Full=28S ribosomal protein S28, mitochondrial; Short=MRP-S28; Short=S28mt; Flags: Precursor	31.27	1	6	6	28	323	36.8211	8.23584	100.709	54.1603	44.1481	90.7822	11.5949	51.7218	0	0	72.4499	27.5085	0.37969	15.8292	24.5448	1.5506	4.57698	0.0218962	2.1944
22257023	Q9BYD1	RM13	39S ribosomal protein L13	RecName: Full=39S ribosomal protein L13, mitochondrial; Short=L13mt; Short=MRP-L13	37.08	1	6	6	34	178	20.6787	9.15869	159.904	98.2797	120.167	226.509	42.0805	0	52.6266	54.0275	151.215	56.3052	0.372352	37.1837	25.3562	0.681917	4.06671	0.0101694	2.02386
41017797	Q9H0U6	RM18	39S ribosomal protein L18	RecName: Full=39S ribosomal protein L18, mitochondrial; Short=L18mt; Short=MRP-L18; Flags: Precursor	24.44	1	5	5	12	180	20.5635	9.53955	45.1792	58.3126	39.6106	81.4518	0	0	26.0209	0	56.1386	18.6079	0.331464	6.50523	13.0105	2	8.62975	0.00470894	3.10932
74751733	Q96A35	RM24	39S ribosomal protein L24	RecName: Full=39S ribosomal protein L24, mitochondrial; Short=L24mt; Short=MRP-L24; Flags: Precursor	43.06	1	10	10	35	216	24.899	9.29053	75.2987	178.177	132.035	152.722	0	38.6716	43.3682	0	134.558	43.7821	0.325376	20.51	23.7604	1.15848	6.56064	0.00377458	2.71384
85695426	Q13084	RM28	39S ribosomal protein L28	RecName: Full=39S ribosomal protein L28, mitochondrial; Short=L28mt; Short=MRP-L28; AltName: Full=Melanoma antigen p15; AltName: Full=Melanoma-associated antigen recognized by T-lymphocytes; Flags: Precursor	57.03	1	11	11	29	256	30.1379	8.29443	47.65	82.0021	111.405	114.542	0	0	73.1839	0	88.8996	31.1614	0.350524	18.296	36.5919	2	4.85897	0.0260154	2.28065
152083350	Q9BZE1	RM37	39S ribosomal protein L37	RecName: Full=39S ribosomal protein L37, mitochondrial; Short=L37mt; Short=MRP-L37; AltName: Full=39S ribosomal protein L2, mitochondrial; Short=L2mt; Short=MRP-L2; Flags: Precursor	38.06	1	11	11	42	423	48.0871	8.5874	67.2882	107.527	84.278	77.9857	0	19.7472	22.1455	0	84.2697	17.0172	0.201937	10.4732	12.1329	1.15848	8.04624	0.000403682	3.00831
118573679	Q96DV4	RM38	39S ribosomal protein L38	RecName: Full=39S ribosomal protein L38, mitochondrial; Short=L38mt; Short=MRP-L38; Flags: Precursor	36.58	1	10	10	24	380	44.5684	7.53271	32.101	64.4508	75.0517	38.5824	19.7114	0	0	0	52.5465	20.5038	0.390202	4.92784	9.85569	2	10.6632	0.00577259	3.41457
51316917	Q9H9J2	RM44	39S ribosomal protein L44	RecName: Full=39S ribosomal protein L44, mitochondrial; Short=L44mt; Short=MRP-L44; Flags: Precursor	30.12	1	10	10	44	332	37.5117	8.39697	110.226	105.384	85.9026	121.442	45.1224	50.3197	0	0	105.739	14.836	0.140308	23.8605	27.6333	1.15812	4.43153	0.00197402	2.14781
209572671	Q9BYD2	RM09	39S ribosomal protein L9	RecName: Full=39S ribosomal protein L9, mitochondrial; Short=L9mt; Short=MRP-L9; Flags: Precursor	34.08	1	8	8	25	267	30.2244	10.0815	60.9158	104.832	66.7595	82.367	0	31.2849	17.5422	0	78.7185	19.6228	0.249278	12.2068	15.1707	1.24281	6.44875	0.00172299	2.68902
135751	P09110	THIK	3-ketoacyl-CoA thiolase	RecName: Full=3-ketoacyl-CoA thiolase, peroxisomal; AltName: Full=Acetyl-CoA acyltransferase; AltName: Full=Beta-ketothiolase; AltName: Full=Peroxisomal 3-oxoacyl-CoA thiolase; Flags: Precursor	36.32	1	11	11	32	424	44.2639	8.44092	115.079	41.2589	33.6317	69.1572	0	0	33.1399	0	64.7817	36.8448	0.568753	8.28497	16.5699	2	7.81919	0.0312908	2.96702
8134404	P56937	DHB7	3-keto-steroid reductase	RecName: Full=3-keto-steroid reductase; AltName: Full=17-beta-hydroxysteroid dehydrogenase 7; Short=17-beta-HSD 7; AltName: Full=Estradiol 17-beta-dehydrogenase 7	18.77	1	4	4	16	341	38.1818	8.104	35.7724	51.3014	10.4544	53.7438	10.9829	0	13.7354	0	37.818	19.903	0.526283	6.17957	7.22349	1.16893	6.11985	0.0243665	2.6135
14194425	Q9Y478	AAKB1	5'-AMP-activated protein kinase subunit beta-1	RecName: Full=5'-AMP-activated protein kinase subunit beta-1; Short=AMPK subunit beta-1; Short=AMPKb	27.78	1	5	5	10	270	30.3633	6.40479	15.0597	25.9167	13.2035	81.4518	0	0	0	0	33.9079	32.188	0.949276	0	0	0	1000	0.0797171	9.96578
14285344	Q9UGJ0	AAKG2	5'-AMP-activated protein kinase subunit gamma-2	RecName: Full=5'-AMP-activated protein kinase subunit gamma-2; Short=AMPK gamma2; Short=AMPK subunit gamma-2; AltName: Full=H91620p	8.08	1	1	3	9	569	63.0267	9.34912	21.4383	12.2979	6.2653	19.3251	0	0	0	0	14.8317	6.91956	0.46654	0	0	0	1000	0.00516651	9.96578
74733765	Q9H857	NT5D2	5'-nucleotidase domain-containing protein 2	RecName: Full=5'-nucleotidase domain-containing protein 2	34.62	1	12	12	18	520	60.6797	6.771	86.0143	26.9135	6.85569	14.0974	0	0	0	0	33.4702	35.9977	1.07551	0	0	0	1000	0.11229	9.96578
59802978	O14841	OPLA	5-oxoprolinase	RecName: Full=5-oxoprolinase; AltName: Full=5-oxo-L-prolinase; Short=5-OPase; AltName: Full=Pyroglutamase	24.77	1	23	23	60	1288	137.371	6.58057	9.4708	0	0	0	37.8005	110.25	43.6376	111.998	2.3677	4.7354	2	75.9216	40.7244	0.536401	0.0311861	0.0115302	-5.00295
12643333	O60825	F262	PFK/FBPase 2	RecName: Full=6-phosphofructo-2-kinase/fructose-2,6-bisphosphatase 2; Short=6PF-2-K/Fru-2,6-P2ase 2; Short=PFK/FBPase 2; AltName: Full=6PF-2-K/Fru-2,6-P2ase heart-type isozyme; Includes: RecName: Full=6-phosphofructo-2-kinase; Includes: RecName: Full=Fructose-2,6-bisphosphatase	64.75	1	30	36	381	505	58.4397	8.38232	700.502	575.043	1214.2	181.452	51.9131	0	64.9235	0	667.8	426.132	0.638113	29.2092	34.1435	1.16893	22.8627	0.0243964	4.51492
3023733	Q16875	F263	PFK/FBPase 3	RecName: Full=6-phosphofructo-2-kinase/fructose-2,6-bisphosphatase 3; Short=6PF-2-K/Fru-2,6-P2ase 3; Short=PFK/FBPase 3; AltName: Full=6PF-2-K/Fru-2,6-P2ase brain/placenta-type isozyme; AltName: Full=Renal carcinoma antigen NY-REN-56; AltName: Full=iPFK-2; Includes: RecName: Full=6-phosphofructo-2-kinase; Includes: RecName: Full=Fructose-2,6-bisphosphatase	14.81	1	2	7	82	520	59.5712	8.20654	140.751	100.926	267.372	63.4384	0	0	9.00725	0	143.122	88.6447	0.619366	2.25181	4.50362	2	63.5584	0.0192161	5.99001
6226609	Q16877	F264	PFK/FBPase 4	RecName: Full=6-phosphofructo-2-kinase/fructose-2,6-bisphosphatase 4; Short=6PF-2-K/Fru-2,6-P2ase 4; Short=PFK/FBPase 4; AltName: Full=6PF-2-K/Fru-2,6-P2ase testis-type isozyme; Includes: RecName: Full=6-phosphofructo-2-kinase; Includes: RecName: Full=Fructose-2,6-bisphosphatase	10.66	1	2	5	55	469	54.0053	6.62451	69.3583	74.6004	228.036	46.8912	0	0	9.98672	0	104.721	83.0834	0.793376	2.49668	4.99336	2	41.9443	0.049364	5.3904
125126	P08237	PFKAM	ATP-dependent 6-phosphofructokinase	RecName: Full=6-phosphofructokinase, muscle type; AltName: Full=Phosphofructo-1-kinase isozyme A; Short=PFK-A; Short=Phosphofructokinase-M; AltName: Full=Phosphofructokinase 1; AltName: Full=Phosphohexokinase	49.74	1	28	31	269	780	85.1284	7.98682	333.631	251.193	196.53	375.931	81.6253	53.5453	12.0097	24.6587	289.321	80.6819	0.278866	42.9598	31.0908	0.723719	6.7347	0.00126191	2.75161
308153403	Q6UXT9	ABH15	Abhydrolase domain-containing protein 15	RecName: Full=Abhydrolase domain-containing protein 15; Flags: Precursor	8.97	1	3	3	5	468	51.7385	7.60596	0	7.47598	7.61743	23.4957	0	0	0	0	9.64728	9.89417	1.02559	0	0	0	1000	0.0990461	9.96578
23813746	O95870	ABHGA	Abhydrolase domain-containing protein 16A	RecName: Full=Abhydrolase domain-containing protein 16A; AltName: Full=HLA-B-associated transcript 5; AltName: Full=Protein G5	50	1	24	24	163	558	63.2031	8.1333	204.035	119.133	198.053	512.358	46.9823	0	0	0	258.395	173.673	0.672123	11.7456	23.4912	2	21.9993	0.0305644	4.45939
52000838	Q9BWD1	THIC	Acetyl-CoA acetyltransferase	RecName: Full=Acetyl-CoA acetyltransferase, cytosolic; AltName: Full=Acetyl-CoA transferase-like protein; AltName: Full=Cytosolic acetoacetyl-CoA thiolase	36.52	1	8	8	39	397	41.3244	6.91748	61.4528	70.5039	53.8785	147.721	28.301	0	0	0	83.3891	43.4231	0.520729	7.07524	14.1505	2	11.786	0.0155745	3.55901
30172968	Q9NUB1	ACS2L	Acetyl-coenzyme A synthetase 2-like	RecName: Full=Acetyl-coenzyme A synthetase 2-like, mitochondrial; AltName: Full=Acetate--CoA ligase 2; AltName: Full=Acetyl-CoA synthetase 2; Short=AceCS2; AltName: Full=Acyl-CoA synthetase short-chain family member 1; Flags: Precursor	43.25	1	24	24	123	689	74.809	7.10791	53.1135	40.6242	36.2187	0	103.277	327.334	285.513	153.535	32.4891	22.8108	0.702106	217.415	106.188	0.48841	0.149434	0.0144014	-2.74242
239938949	Q13510	ASAH1	Acid ceramidase	RecName: Full=Acid ceramidase; Short=AC; Short=ACDase; Short=Acid CDase; AltName: Full=Acylsphingosine deacylase; AltName: Full=N-acylsphingosine amidohydrolase; AltName: Full=Putative 32 kDa heart protein; Short=PHP32; Contains: RecName: Full=Acid ceramidase subunit alpha; Contains: RecName: Full=Acid ceramidase subunit beta; Flags: Precursor	59.24	1	25	25	181	395	44.6308	7.62061	205.88	301.159	442.235	510.362	142.221	42.294	23.7153	97.3863	364.909	137.223	0.376047	76.4042	53.888	0.705302	4.77603	0.00785674	2.25581
23396463	O96019	ACL6A	Actin-like protein 6A	RecName: Full=Actin-like protein 6A; AltName: Full=53 kDa BRG1-associated factor A; AltName: Full=Actin-related protein Baf53a; AltName: Full=ArpNbeta; AltName: Full=BRG1-associated factor 53A; Short=BAF53A; AltName: Full=INO80 complex subunit K	38.69	1	9	12	56	429	47.4303	5.60498	104.26	146.801	124.649	42.7195	43.6499	0	21.8358	0	104.607	44.7668	0.427951	16.3714	20.8967	1.27642	6.38963	0.0117555	2.67573
23396462	O94805	ACL6B	Actin-like protein 6B	RecName: Full=Actin-like protein 6B; AltName: Full=53 kDa BRG1-associated factor B; AltName: Full=Actin-related protein Baf53b; AltName: Full=ArpNalpha; AltName: Full=BRG1-associated factor 53B; Short=BAF53B	24.65	1	3	6	10	426	46.8473	5.70654	9.5449	32.8522	16.7369	25.8122	0	0	0	0	21.2365	10.2111	0.480828	0	0	0	1000	0.00594776	9.96578
13124003	O95433	AHSA1	Activator of 90 kDa heat shock protein ATPase homolog 1	RecName: Full=Activator of 90 kDa heat shock protein ATPase homolog 1; Short=AHA1; AltName: Full=p38	54.14	1	15	15	91	338	38.2503	5.52881	180.45	289.838	116.019	260.26	55.4018	24.7132	97.0011	0	211.642	78.7294	0.371994	44.279	41.8202	0.94447	4.77973	0.00945684	2.25693
357528764	Q12979	ABR	Active breakpoint cluster region-related protein	RecName: Full=Active breakpoint cluster region-related protein	22.93	1	13	14	40	859	97.5362	6.55127	47.3356	32.5845	12.4504	81.0725	0	0	0	0	43.3607	28.9226	0.667023	0	0	0	1000	0.0240579	9.96578
6136501	Q92604	LGAT1	Acyl-CoA:lysophosphatidylglycerol acyltransferase 1	RecName: Full=Acyl-CoA:lysophosphatidylglycerol acyltransferase 1	26.22	1	9	9	44	370	43.0613	8.92432	109.895	28.3683	77.0802	217.939	10.1221	0	0	0	108.321	80.3884	0.742134	2.53051	5.06103	2	42.8058	0.0392288	5.41973
158706483	Q53FZ2	ACSM3	Acyl-coenzyme A synthetase ACSM3	RecName: Full=Acyl-coenzyme A synthetase ACSM3, mitochondrial; AltName: Full=Acyl-CoA synthetase medium-chain family member 3; AltName: Full=Butyrate--CoA ligase 3; AltName: Full=Butyryl-coenzyme A synthetase 3; AltName: Full=Middle-chain acyl-CoA synthetase 3; AltName: Full=Protein SA homolog; Flags: Precursor	17.58	1	9	9	17	586	66.1107	9.0415	0	0	0	0	19.1732	85.5263	55.9495	16.4111	0	0	0	44.265	32.886	0.742934	0.001	0.0359554	-9.96578
116248550	Q53H12	AGK	Acylglycerol kinase	RecName: Full=Acylglycerol kinase, mitochondrial; Short=hAGK; AltName: Full=Multiple substrate lipid kinase; Short=HsMuLK; Short=MuLK; Short=Multi-substrate lipid kinase; Flags: Precursor	50.71	1	13	13	46	422	47.1074	8.08936	77.083	116.073	84.4777	69.4849	8.87479	19.794	44.3959	0	86.7795	20.4654	0.235833	18.2662	19.2089	1.05161	4.75083	0.0027608	2.24818
74728002	Q8IUX7	AEBP1	Adipocyte enhancer-binding protein 1	RecName: Full=Adipocyte enhancer-binding protein 1; Short=AE-binding protein 1; AltName: Full=Aortic carboxypeptidase-like protein; Flags: Precursor	18.83	1	17	18	92	1158	130.847	5.10986	14.0454	93.6628	163.163	12.6609	0	0	0	0	70.883	72.2377	1.01911	0	0	0	1000	0.097358	9.96578
2493789	Q15848	ADIPO	Adiponectin	RecName: Full=Adiponectin; AltName: Full=30 kDa adipocyte complement-related protein; AltName: Full=Adipocyte complement-related 30 kDa protein; Short=ACRP30; AltName: Full=Adipocyte, C1q and collagen domain-containing protein; AltName: Full=Adipose most abundant gene transcript 1 protein; Short=apM-1; AltName: Full=Gelatin-binding protein; Flags: Precursor	12.3	1	2	2	11	244	26.397	5.74463	0	57.3567	58.4419	45.0655	0	0	0	0	40.216	27.4884	0.683518	0	0	0	1000	0.0264228	9.96578
14548066	Q9UJY5	GGA1	ADP-ribosylation factor-binding protein GGA1	RecName: Full=ADP-ribosylation factor-binding protein GGA1; AltName: Full=Gamma-adaptin-related protein 1; AltName: Full=Golgi-localized, gamma ear-containing, ARF-binding protein 1	13.3	1	5	5	11	639	70.34	5.2876	19.0898	10.9507	5.57896	28.6802	0	0	0	0	16.0749	10.0732	0.626637	0	0	0	1000	0.0187974	9.96578
12229600	Q9Y689	ARL5A	ADP-ribosylation factor-like protein 5A	RecName: Full=ADP-ribosylation factor-like protein 5A	11.17	1	1	2	3	179	20.7145	6.78564	0	19.5461	19.916	20.4767	0	0	0	0	14.9847	9.99712	0.667155	0	0	0	1000	0.0240764	9.96578
14424435	Q15041	AR6P1	ADP-ribosylation factor-like protein 6-interacting protein 1	RecName: Full=ADP-ribosylation factor-like protein 6-interacting protein 1; Short=ARL-6-interacting protein 1; Short=Aip-1	16.75	1	4	4	20	203	23.3474	9.31982	40.0604	103.412	175.614	36.1116	0	0	0	0	88.7993	65.5788	0.738506	0	0	0	1000	0.0351915	9.96578
113471	P10109	ADX	Adrenodoxin	RecName: Full=Adrenodoxin, mitochondrial; AltName: Full=Adrenal ferredoxin; AltName: Full=Ferredoxin-1; AltName: Full=Hepatoredoxin; Flags: Precursor	4.89	1	1	1	7	184	19.3806	5.8335	22.0985	19.015	38.7495	39.8405	20.3541	0	0	0	29.9259	10.9006	0.364255	5.08853	10.1771	2	5.88105	0.0157876	2.55607
57015325	Q9Y6U3	ADSV	Adseverin	RecName: Full=Adseverin; AltName: Full=Scinderin	7.13	1	4	4	9	715	80.4384	5.70654	17.0607	0	9.97191	20.5053	0	0	0	0	11.8845	9.05559	0.761967	0	0	0	1000	0.0393334	9.96578
20137527	Q9NRG9	AAAS	Aladin	RecName: Full=Aladin; AltName: Full=Adracalin	16.12	1	6	6	11	546	59.5363	7.50342	7.44712	19.2239	13.0585	26.8522	0	0	8.57833	0	16.6454	8.33272	0.500601	2.14458	4.28917	2	7.76162	0.0212636	2.95636
125987702	Q9BTE6	AASD1	Alanyl-tRNA editing protein Aarsd1	RecName: Full=Alanyl-tRNA editing protein Aarsd1; AltName: Full=Alanyl-tRNA synthetase domain-containing protein 1	36.41	1	11	11	31	412	45.4513	6.41748	39.477	110.398	43.2641	53.3786	0	20.2744	11.3684	23.342	61.6293	33.0375	0.536068	13.7462	10.4771	0.762182	4.48337	0.0327197	2.16458
215273968	Q06278	AOXA	Aldehyde oxidase	RecName: Full=Aldehyde oxidase	53.21	2	49	49	328	1338	147.822	7.1665	51.6623	23.5342	42.6303	0	414.263	511.922	87.5144	222.813	29.4567	22.8722	0.776467	309.128	190.387	0.615884	0.0952897	0.0267372	-3.39154
74749881	Q7L211	ABHDD	Alpha/beta hydrolase domain-containing protein 13	RecName: Full=Alpha/beta hydrolase domain-containing protein 13; Short=Abhydrolase domain-containing protein 13	10.09	1	3	3	6	337	38.5231	8.57275	12.0657	10.3821	0	43.5054	0	0	0	0	16.4883	18.785	1.1393	0	0	0	1000	0.129706	9.96578
73921666	Q9H6U8	ALG9	Alpha-1	RecName: Full=Alpha-1,2-mannosyltransferase ALG9; AltName: Full=Asparagine-linked glycosylation protein 9 homolog; AltName: Full=Disrupted in bipolar disorder protein 1; AltName: Full=Dol-P-Man:Man(6)GlcNAc(2)-PP-Dol alpha-1,2-mannosyltransferase; AltName: Full=Dol-P-Man:Man(8)GlcNAc(2)-PP-Dol alpha-1,2-mannosyltransferase	22.59	1	9	9	163	611	69.8178	8.67529	99.8232	51.5365	17.5039	107.98	226.794	287.094	222.307	487.928	69.2109	42.5291	0.614485	306.031	124.811	0.407838	0.226157	0.0114757	-2.1446
46396032	Q9UDR5	AASS	Alpha-aminoadipic semialdehyde synthase	RecName: Full=Alpha-aminoadipic semialdehyde synthase, mitochondrial; AltName: Full=LKR/SDH; Includes: RecName: Full=Lysine ketoglutarate reductase; Short=LKR; Short=LOR; Includes: RecName: Full=Saccharopine dehydrogenase; Short=SDH; Flags: Precursor	18.25	1	11	11	43	926	102.066	6.63916	13.1732	52.897	38.4985	39.5824	16.1778	9.0206	5.05807	0	36.0378	16.5896	0.460338	7.56412	6.82674	0.902516	4.76431	0.0192104	2.25227
1351933	P04745	AMY1	Alpha-amylase 1	RecName: Full=Alpha-amylase 1; AltName: Full=1,4-alpha-D-glucan glucanohydrolase 1; AltName: Full=Salivary alpha-amylase; Flags: Precursor	81.41	1	3	45	4225	511	57.7309	6.93213	2442.86	2752.45	1953.4	86.0743	6456.92	12145.5	9578.35	10445	1808.7	1194.6	0.660475	9656.43	2384.68	0.246952	0.187305	0.00106764	-2.41654
113789	P19961	AMY2B	Alpha-amylase 2B	RecName: Full=Alpha-amylase 2B; AltName: Full=1,4-alpha-D-glucan glucanohydrolase 2B; AltName: Full=Carcinoid alpha-amylase; Flags: Precursor	87.28	1	3	47	4913	511	57.673	7.09326	2840.72	3129.03	2183.62	107.593	7475.66	14581.1	11228.2	11931.7	2065.24	1363.75	0.660333	11304.2	2932.31	0.2594	0.182697	0.00124456	-2.45247
113499	P06280	AGAL	Alpha-galactosidase A	RecName: Full=Alpha-galactosidase A; AltName: Full=Alpha-D-galactosidase A; AltName: Full=Alpha-D-galactoside galactohydrolase; AltName: Full=Melibiase; AltName: INN=Agalsidase; Flags: Precursor	4.9	1	2	2	4	429	48.7349	5.60498	0	8.15561	16.6199	8.54389	0	0	0	0	8.32984	6.78692	0.814772	0	0	0	1000	0.0494757	9.96578
148841515	Q9C0B1	FTO	Alpha-ketoglutarate-dependent dioxygenase FTO	RecName: Full=Alpha-ketoglutarate-dependent dioxygenase FTO; AltName: Full=Fat mass and obesity-associated protein	30.89	1	11	11	48	505	58.2449	5.22412	120.776	69.2823	35.2966	79.8389	29.6646	0	27.8244	0	76.2985	35.2192	0.461598	14.3723	16.6126	1.15588	5.30873	0.0190627	2.40837
313104070	Q9UHK6	AMACR	Alpha-methylacyl-CoA racemase	RecName: Full=Alpha-methylacyl-CoA racemase; AltName: Full=2-methylacyl-CoA racemase	38.22	1	13	13	28	382	42.3597	6.44287	0	137.386	93.3235	28.7853	0	0	0	0	64.8736	62.1245	0.957623	0	0	0	1000	0.0817672	9.96578
127801	P17050	NAGAB	Alpha-N-acetylgalactosaminidase	RecName: Full=Alpha-N-acetylgalactosaminidase; AltName: Full=Alpha-galactosidase B; Flags: Precursor	27.49	1	9	9	61	411	46.5339	5.18604	138.506	136.205	138.782	80.2627	18.2246	0	45.5841	0	123.439	28.8072	0.233372	15.9522	21.5419	1.3504	7.73804	0.000984765	2.95197
317373322	P54802	ANAG	Alpha-N-acetylglucosaminidase	RecName: Full=Alpha-N-acetylglucosaminidase; AltName: Full=N-acetyl-alpha-glucosaminidase; Short=NAG; Contains: RecName: Full=Alpha-N-acetylglucosaminidase 82 kDa form; Contains: RecName: Full=Alpha-N-acetylglucosaminidase 77 kDa form; Flags: Precursor	37.01	1	19	19	56	743	82.2136	6.65381	98.5065	37.6717	43.1825	83.8635	10.0812	0	6.30386	12.9433	65.8061	29.9931	0.45578	7.3321	5.59346	0.762873	8.97507	0.0086282	3.16592
461466	Q03154	ACY1	Aminoacylase-1	RecName: Full=Aminoacylase-1; Short=ACY-1; AltName: Full=N-acyl-L-amino-acid amidohydrolase	24.26	1	7	7	18	408	45.856	6.17627	9.966	42.8769	43.6882	35.9346	9.17932	0	22.9597	0	33.1164	15.821	0.477739	8.03474	10.8501	1.3504	4.12166	0.039861	2.04322
399033	Q01432	AMPD3	AMP deaminase 3	RecName: Full=AMP deaminase 3; AltName: Full=AMP deaminase isoform E; AltName: Full=Erythrocyte AMP deaminase	6	1	4	4	8	767	88.7556	6.97607	5.30134	9.12323	0	23.8939	0	0	0	0	9.57963	10.2499	1.06997	0	0	0	1000	0.110799	9.96578
71658783	Q9BYF1	ACE2	Angiotensin-converting enzyme 2	RecName: Full=Angiotensin-converting enzyme 2; AltName: Full=ACE-related carboxypeptidase; AltName: Full=Angiotensin-converting enzyme homolog; Short=ACEH; AltName: Full=Metalloprotease MPROT15; Contains: RecName: Full=Processed angiotensin-converting enzyme 2; Flags: Precursor	11.3	1	6	6	11	805	92.4039	5.5415	35.3576	0	8.85704	9.10641	0	0	0	0	13.3303	15.2835	1.14652	0	0	0	1000	0.131706	9.96578
257051061	Q12955	ANK3	Ankyrin-3	RecName: Full=Ankyrin-3; Short=ANK-3; AltName: Full=Ankyrin-G	4.73	1	12	13	36	4377	480.113	6.49365	1.85795	1.5987	0	4.18703	11.979	3.8168	5.35043	13.1829	1.91092	1.72555	0.902995	8.58228	4.68537	0.545935	0.222659	0.0369142	-2.16709
549044	Q03519	TAP2	Antigen peptide transporter 2	RecName: Full=Antigen peptide transporter 2; Short=APT2; AltName: Full=ATP-binding cassette sub-family B member 3; AltName: Full=Peptide supply factor 2; AltName: Full=Peptide transporter PSF2; Short=PSF-2; AltName: Full=Peptide transporter TAP2; AltName: Full=Peptide transporter involved in antigen processing 2; AltName: Full=Really interesting new gene 11 protein	7.73	1	5	6	13	686	75.6158	8.01611	17.7819	20.4009	10.3935	16.0291	5.45942	0	0	0	16.1514	4.23815	0.262402	1.36485	2.72971	2	11.8338	0.00108522	3.56484
51316978	Q96CW1	AP2M1	AP-2 complex subunit mu	RecName: Full=AP-2 complex subunit mu; AltName: Full=AP-2 mu chain; AltName: Full=Adapter-related protein complex 2 mu subunit; AltName: Full=Adaptin-mu2; AltName: Full=Adaptor protein complex AP-2 subunit mu; AltName: Full=Clathrin assembly protein complex 2 medium chain; AltName: Full=Clathrin coat assembly protein AP50; AltName: Full=Clathrin coat-associated protein AP50; AltName: Full=HA2 50 …	54.25	1	21	21	180	435	49.623	9.53955	205.643	337.811	401.57	328.616	129.143	57.6074	86.1383	44.2156	318.41	81.8789	0.257149	79.2762	37.5616	0.473806	4.01646	0.00181386	2.00593
300669613	Q2M2I8	AAK1	AP2-associated protein kinase 1	RecName: Full=AP2-associated protein kinase 1; AltName: Full=Adaptor-associated kinase 1	8.53	1	6	7	16	961	103.821	6.59521	0	14.563	22.2578	22.8845	0	0	0	0	14.9263	10.646	0.713235	0	0	0	1000	0.030995	9.96578
267412	P29972	AQP1	Aquaporin-1	RecName: Full=Aquaporin-1; Short=AQP-1; AltName: Full=Aquaporin-CHIP; AltName: Full=Urine water channel; AltName: Full=Water channel protein for red blood cells and kidney proximal tubule	27.51	1	4	4	62	269	28.5081	7.41553	105.81	52.0261	13.2526	54.503	320.218	310.523	87.0589	286.004	56.398	37.9727	0.673299	250.951	110.206	0.439154	0.224737	0.0156482	-2.15369
45645212	Q9Y2X7	GIT1	ARF GTPase-activating protein GIT1	RecName: Full=ARF GTPase-activating protein GIT1; Short=ARF GAP GIT1; AltName: Full=Cool-associated and tyrosine-phosphorylated protein 1; Short=CAT-1; Short=CAT1; AltName: Full=G protein-coupled receptor kinase-interactor 1; AltName: Full=GRK-interacting protein 1	15.11	1	8	8	15	761	84.2888	6.80029	5.34314	18.3903	4.68457	43.3482	0	0	0	0	17.9416	18.0754	1.00746	0	0	0	1000	0.0943436	9.96578
21264399	P53367	ARFP1	Arfaptin-1	RecName: Full=Arfaptin-1; AltName: Full=ADP-ribosylation factor-interacting protein 1	20.91	1	5	5	13	373	41.7126	6.69775	32.7035	18.7601	9.55753	58.9597	10.0406	0	0	0	29.9952	21.5268	0.717674	2.51016	5.02032	2	11.9495	0.0473646	3.57888
2492935	P78540	ARGI2	Arginase-2	RecName: Full=Arginase-2, mitochondrial; AltName: Full=Kidney-type arginase; AltName: Full=Non-hepatic arginase; AltName: Full=Type II arginase; Flags: Precursor	15.54	1	4	4	8	354	38.5539	6.46826	22.9725	0	10.0705	51.7702	0	0	0	0	21.2033	22.4424	1.05844	0	0	0	1000	0.107716	9.96578
12229553	O00192	ARVC	Armadillo repeat protein deleted in velo-cardio-facial syndrome	RecName: Full=Armadillo repeat protein deleted in velo-cardio-facial syndrome	11.33	1	8	8	29	962	104.577	6.81494	4.22675	65.4653	18.5289	19.0506	0	0	0	0	26.8179	26.6647	0.994289	0	0	0	1000	0.0909668	9.96578
145558852	Q8IUR7	ARMC8	Armadillo repeat-containing protein 8	RecName: Full=Armadillo repeat-containing protein 8	15.6	1	5	5	6	673	75.4602	6.72705	6.0418	15.5962	5.29711	5.44625	0	0	0	0	8.09535	5.01093	0.618989	0	0	0	1000	0.0178863	9.96578
74753322	Q9UH62	ARMX3	Armadillo repeat-containing X-linked protein 3	RecName: Full=Armadillo repeat-containing X-linked protein 3; AltName: Full=ARM protein lost in epithelial cancers on chromosome X 3; Short=Protein ALEX3	29.82	1	8	8	27	379	42.4739	8.36768	53.6429	73.8524	18.8124	87.0395	9.88169	0	12.3582	25.3744	58.3368	29.7141	0.509355	11.9036	10.4475	0.87768	4.90078	0.0256664	2.29301
145559444	Q12797	ASPH	Aspartyl/asparaginyl beta-hydroxylase	RecName: Full=Aspartyl/asparaginyl beta-hydroxylase; AltName: Full=Aspartate beta-hydroxylase; Short=ASP beta-hydroxylase; AltName: Full=Peptide-aspartate beta-dioxygenase	28.63	2	15	15	57	758	85.8095	5.0083	75.1	50.7735	47.0311	72.5329	14.8225	11.0199	18.5373	0	61.3594	14.503	0.236362	11.0949	8.00807	0.721777	5.53039	0.000909074	2.46738
37999727	Q8WXF7	ATLA1	Atlastin-1	RecName: Full=Atlastin-1; AltName: Full=Brain-specific GTP-binding protein; AltName: Full=GTP-binding protein 3; Short=GBP-3; Short=hGBP3; AltName: Full=Guanine nucleotide-binding protein 3; AltName: Full=Spastic paraplegia 3 protein A	25.27	1	9	9	29	558	63.5033	6.17627	43.7218	50.1614	6.38881	85.393	6.71176	0	0	0	46.4163	32.366	0.697298	1.67794	3.35588	2	27.6626	0.0333011	4.78987
85700402	Q99758	ABCA3	ATP-binding cassette sub-family A member 3	RecName: Full=ATP-binding cassette sub-family A member 3; AltName: Full=ABC-C transporter; AltName: Full=ATP-binding cassette transporter 3; Short=ATP-binding cassette 3	2.41	1	3	3	5	1704	191.239	7.62061	4.77245	2.05326	2.09211	2.15102	0	0	0	0	2.76721	1.33743	0.483314	0	0	0	1000	0.0060916	9.96578
13123949	Q9NP58	ABCB6	ATP-binding cassette sub-family B member 6	RecName: Full=ATP-binding cassette sub-family B member 6, mitochondrial; AltName: Full=Mitochondrial ABC transporter 3; Short=Mt-ABC transporter 3; AltName: Full=P-glycoprotein-related protein; AltName: Full=Ubiquitously-expressed mammalian ABC half transporter	17.58	1	12	12	86	842	93.8262	8.48486	101.412	62.3294	84.6783	74.0031	44.4793	19.841	0	11.4215	80.6057	16.6042	0.205993	18.9355	18.8708	0.996585	4.25686	0.0026919	2.08979
311033501	Q09428	ABCC8	ATP-binding cassette sub-family C member 8	RecName: Full=ATP-binding cassette sub-family C member 8; AltName: Full=Sulfonylurea receptor 1	28.84	2	35	40	318	1581	176.879	7.81104	133.737	199.17	160.096	236.473	7.10657	0	0	0	182.369	44.9838	0.246663	1.77664	3.55328	2	102.648	0.00020286	6.68157
215273925	O60706	ABCC9	ATP-binding cassette sub-family C member 9	RecName: Full=ATP-binding cassette sub-family C member 9; AltName: Full=Sulfonylurea receptor 2	5.62	2	4	9	31	1549	174.112	7.37158	21	13.5523	9.20583	30.7613	0	0	0	0	18.6299	9.44076	0.506754	0	0	0	1000	0.00756631	9.96578
20454827	Q9BXC9	BBS2	Bardet-Biedl syndrome 2 protein	RecName: Full=Bardet-Biedl syndrome 2 protein	5.13	1	3	3	3	721	79.8205	6.15088	5.63957	0	4.94446	5.08368	0	0	0	0	3.91693	2.62849	0.67106	0	0	0	1000	0.0246252	9.96578
109820782	Q8N7W2	BEND7	BEN domain-containing protein 7	RecName: Full=BEN domain-containing protein 7	1.35	1	1	1	10	519	57.5135	9.12939	7.83455	13.4827	13.7378	28.2492	0	0	9.0246	0	15.826	8.71876	0.550912	2.25615	4.5123	2	7.01462	0.0326585	2.81037
23822159	Q13884	SNTB1	Beta-1-syntrophin	RecName: Full=Beta-1-syntrophin; AltName: Full=59 kDa dystrophin-associated protein A1 basic component 1; Short=DAPA1B; AltName: Full=BSYN2; AltName: Full=Syntrophin-2; AltName: Full=Tax interaction protein 43; Short=TIP-43	59.67	2	26	27	140	538	58.0251	8.63135	60.4629	58.5294	26.5053	0	278.451	419.206	426.589	53.6258	36.3744	28.819	0.792287	294.468	174.43	0.592355	0.123526	0.0266416	-3.01712
48428791	P61769	B2MG	Beta-2-microglobulin	RecName: Full=Beta-2-microglobulin; Contains: RecName: Full=Beta-2-microglobulin form pI 5.3; Flags: Precursor	24.37	1	4	4	26	119	13.7059	6.52197	205.015	88.204	179.746	184.807	157.36	0	0	0	164.443	51.985	0.316128	39.3399	78.6799	2	4.18005	0.0378651	2.06352
311033393	P06865	HEXA	Beta-hexosaminidase subunit alpha	RecName: Full=Beta-hexosaminidase subunit alpha; AltName: Full=Beta-N-acetylhexosaminidase subunit alpha; Short=Hexosaminidase subunit A; AltName: Full=N-acetyl-beta-glucosaminidase subunit alpha; Flags: Precursor	29.11	1	13	14	68	529	60.6643	5.16064	146.042	85.9808	107.825	103.932	28.3188	0	8.85401	0	110.945	25.2584	0.227666	9.2932	13.3528	1.43684	11.9383	0.00038736	3.57752
20139178	Q9HBI1	PARVB	Beta-parvin	RecName: Full=Beta-parvin; AltName: Full=Affixin	13.74	1	2	4	15	364	41.6881	6.72705	22.3414	48.0599	29.3815	30.2088	0	0	25.735	0	32.4979	10.9587	0.337214	6.43375	12.8675	2	5.05116	0.0215468	2.33661
74705746	O60502	NCOAT	Bifunctional protein NCOAT	RecName: Full=Bifunctional protein NCOAT; AltName: Full=Meningioma-expressed antigen 5; AltName: Full=Nuclear cytoplasmic O-GlcNAcase and acetyltransferase; Includes: RecName: Full=Protein O-GlcNAcase; AltName: Full=Glycoside hydrolase O-GlcNAcase; AltName: Full=Hexosaminidase C; AltName: Full=N-acetyl-beta-D-glucosaminidase; AltName: Full=N-acetyl-beta-glucosaminidase; AltName: Full=O-GlcNAcase;…	7.97	1	5	5	14	916	102.849	4.90674	8.87801	22.9176	7.78375	12.0044	0	0	5.11329	0	12.8959	6.91634	0.536319	1.27832	2.55664	2	10.0882	0.0197877	3.33459
266762	P21810	PGS1	Biglycan	RecName: Full=Biglycan; AltName: Full=Bone/cartilage proteoglycan I; AltName: Full=PG-S1; Flags: Precursor	57.61	1	23	23	832	368	41.6275	7.51807	618.759	2481.46	3371.21	1205.18	71.2395	340.478	190.915	235.196	1919.15	1241.7	0.647004	209.457	111.471	0.532188	9.1625	0.0336122	3.19574
251757481	P19835	CEL	Bile salt-activated lipase	RecName: Full=Bile salt-activated lipase; Short=BAL; AltName: Full=Bile salt-stimulated lipase; Short=BSSL; AltName: Full=Bucelipase; AltName: Full=Carboxyl ester lipase; AltName: Full=Cholesterol esterase; AltName: Full=Pancreatic lysophospholipase; AltName: Full=Sterol esterase; Flags: Precursor	55.11	1	51	51	3835	753	79.2717	5.33838	1808.97	1468.27	1164.65	48.6764	4779.68	6112.27	4920.13	7982.15	1122.64	762.817	0.679485	5948.56	1481.69	0.249084	0.188725	0.00116016	-2.40564
6686256	P80723	BASP1	Brain acid soluble protein 1	RecName: Full=Brain acid soluble protein 1; AltName: Full=22 kDa neuronal tissue-enriched acidic protein; AltName: Full=Neuronal axonal membrane protein NAP-22	38.33	1	4	4	8	227	22.68	4.62744	35.8249	0	62.8186	32.2937	0	0	0	0	32.7343	25.7316	0.786075	0	0	0	1000	0.0438268	9.96578
229462810	Q9NXR7	BRE	BRCA1-A complex subunit BRE	RecName: Full=BRCA1-A complex subunit BRE; AltName: Full=BRCA1/BRCA2-containing complex subunit 45; AltName: Full=Brain and reproductive organ-expressed protein	13.58	1	4	4	13	383	43.5238	5.80811	10.6165	45.6757	37.2319	28.7102	0	0	0	0	30.5586	14.9907	0.490556	0	0	0	1000	0.00652406	9.96578
313104248	Q9H6U6	BCAS3	Breast carcinoma-amplified sequence 3	RecName: Full=Breast carcinoma-amplified sequence 3; AltName: Full=GAOB1	3.23	1	2	2	3	928	101.172	6.69775	4.38161	3.77021	0	3.94971	0	0	0	0	3.02538	2.03318	0.67204	0	0	0	1000	0.024764	9.96578
30912742	Q9NQY0	BIN3	Bridging integrator 3	RecName: Full=Bridging integrator 3	5.14	1	1	1	3	253	29.6463	7.47412	16.0717	13.8291	0	14.4875	0	0	0	0	11.0971	7.45766	0.67204	0	0	0	1000	0.024764	9.96578
251757290	Q9BQ13	KCD14	BTB/POZ domain-containing protein KCTD14	RecName: Full=BTB/POZ domain-containing protein KCTD14	60	1	11	11	98	255	29.572	8.5874	159.456	96.0443	69.9011	0	293.738	851.686	367.354	377.133	81.3504	65.9934	0.811224	472.478	255.531	0.540831	0.172178	0.0251509	-2.53803
1345662	P49069	CAMLG	Calcium signal-modulating cyclophilin ligand	RecName: Full=Calcium signal-modulating cyclophilin ligand; Short=CAML	18.24	1	3	3	13	296	32.9317	8.04541	68.6846	11.8201	0	86.6801	0	0	0	0	41.7962	42.3597	1.01348	0	0	0	1000	0.095898	9.96578
74761192	Q9BPX6	MICU1	Calcium uptake protein 1	RecName: Full=Calcium uptake protein 1, mitochondrial; AltName: Full=Atopy-related autoantigen CALC; Short=ara CALC; AltName: Full=Calcium-binding atopy-related autoantigen 1; AltName: Allergen=Hom s 4; Flags: Precursor	10.08	1	4	4	6	476	54.3165	8.41162	0	7.35033	14.9788	23.1008	0	0	0	0	11.3575	9.93428	0.874689	0	0	0	1000	0.06224	9.96578
115502157	Q8IYU8	MICU2	Calcium uptake protein 2	RecName: Full=Calcium uptake protein 2, mitochondrial; AltName: Full=EF-hand domain-containing family member A1	16.59	1	4	4	7	434	49.6344	9.08545	0	24.185	24.6426	8.44546	0	0	0	0	14.3182	12.1579	0.849121	0	0	0	1000	0.0566407	9.96578
296434552	Q9UQM7	KCC2A	Calcium/calmodulin-dependent protein kinase type II subunit alpha	RecName: Full=Calcium/calmodulin-dependent protein kinase type II subunit alpha; Short=CaM kinase II subunit alpha; Short=CaMK-II subunit alpha	22.8	1	2	8	45	478	54.0535	7.07861	51.0393	95.1545	89.4969	69.0125	7.83507	0	29.396	20.119	76.1758	20.1726	0.264816	14.3375	13.0132	0.907633	5.31303	0.00211124	2.40954
334302890	Q13554	KCC2B	Calcium/calmodulin-dependent protein kinase type II subunit beta	RecName: Full=Calcium/calmodulin-dependent protein kinase type II subunit beta; Short=CaM kinase II subunit beta; Short=CaMK-II subunit beta	35.59	1	6	16	70	666	72.632	7.26904	79.3689	84.0542	74.9391	121.077	5.62336	0	21.0981	14.4398	89.8598	21.1416	0.235273	10.2903	9.33982	0.907633	8.73247	0.000463121	3.12639
116242602	Q13557	KCC2D	Calcium/calmodulin-dependent protein kinase type II subunit delta	RecName: Full=Calcium/calmodulin-dependent protein kinase type II subunit delta; Short=CaM kinase II subunit delta; Short=CaMK-II subunit delta	55.71	1	13	20	119	499	56.3336	7.25439	211.862	245.404	192.894	132.216	37.5267	0	65.7042	19.2723	195.594	47.5034	0.242867	30.6258	27.958	0.912892	6.38658	0.000976617	2.67504
62512173	Q13555	KCC2G	Calcium/calmodulin-dependent protein kinase type II subunit gamma	RecName: Full=Calcium/calmodulin-dependent protein kinase type II subunit gamma; Short=CaM kinase II subunit gamma; Short=CaMK-II subunit gamma	25.99	1	3	12	53	558	62.5697	7.82568	65.5827	94.0526	83.0546	78.8243	6.71176	0	25.1816	0	80.3786	11.7682	0.14641	7.97333	11.9005	1.49253	10.0809	0.000131378	3.33356
85540963	Q9ULU8	CAPS1	Calcium-dependent secretion activator 1	RecName: Full=Calcium-dependent secretion activator 1; AltName: Full=Calcium-dependent activator protein for secretion 1; Short=CAPS-1	38.51	1	32	41	300	1353	152.69	5.70654	147.258	227.561	147.552	238.395	24.9124	37.0424	10.3853	7.10783	190.192	49.6036	0.260808	19.862	13.8221	0.695907	9.57566	0.000574362	3.25937
74734299	Q9NP80	PLPL8	Calcium-independent phospholipase A2-gamma	RecName: Full=Calcium-independent phospholipase A2-gamma; AltName: Full=Intracellular membrane-associated calcium-independent phospholipase A2 gamma; Short=iPLA2-gamma; AltName: Full=PNPLA-gamma; AltName: Full=Patatin-like phospholipase domain-containing protein 8; AltName: Full=iPLA2-2	3.96	1	2	2	8	782	88.421	9.23193	5.19965	8.94823	13.6763	9.37424	0	0	0	0	9.29961	3.46863	0.372987	0	0	0	1000	0.00172464	9.96578
338817891	Q05682	CALD1	Caldesmon	RecName: Full=Caldesmon; Short=CDM	40.48	1	38	38	448	793	93.1754	5.65576	220.484	882.41	575.428	198.751	23.6139	73.7346	100.409	60.6362	469.268	325.079	0.692737	64.5983	31.9441	0.494503	7.2644	0.0479524	2.86084
117949375	Q6MZZ7	CAN13	Calpain-13	RecName: Full=Calpain-13; AltName: Full=Calcium-activated neutral proteinase 13; Short=CANP 13	21.67	1	11	11	27	669	76.6475	7.38623	85.0909	20.9193	10.6576	38.3517	0	0	0	0	38.7549	32.9381	0.849908	0	0	0	1000	0.0568099	9.96578
206729918	P31323	KAP3	cAMP-dependent protein kinase type II-beta regulatory subunit	RecName: Full=cAMP-dependent protein kinase type II-beta regulatory subunit	60.53	1	16	19	178	418	46.2729	4.91943	223.734	385.031	358.202	385.824	62.718	59.9503	145.667	0	338.198	77.3813	0.228805	67.0839	59.8486	0.892145	5.04141	0.00145574	2.33383
461681	P35219	CAH8	Carbonic anhydrase-related protein	RecName: Full=Carbonic anhydrase-related protein; Short=CARP; AltName: Full=Carbonic anhydrase VIII; Short=CA-VIII	36.9	1	8	8	27	290	32.9525	4.85596	42.0634	84.4528	36.8789	176.947	0	0	0	0	85.0855	64.8426	0.762088	0	0	0	1000	0.0393552	9.96578
399196	P15085	CBPA1	Carboxypeptidase A1	RecName: Full=Carboxypeptidase A1; Flags: Precursor	94.03	1	47	49	4742	419	47.1108	5.75732	3377.12	3690.81	4203.08	402.399	11467.9	12300.3	11681.5	10718.6	2918.35	1711.5	0.586461	11542.1	652.695	0.0565492	0.252845	8.15481e-05	-1.98368
294862522	P48052	CBPA2	Carboxypeptidase A2	RecName: Full=Carboxypeptidase A2; Flags: Precursor	84.73	1	28	28	811	419	47.0006	6.03662	650.193	684.721	672.152	0	1814.48	2133.12	2068.01	2019.78	501.766	334.815	0.667273	2008.85	137.65	0.0685219	0.249778	0.000162882	-2.00128
20532382	P15086	CBPB1	Carboxypeptidase B	RecName: Full=Carboxypeptidase B; AltName: Full=Pancreas-specific protein; Short=PASP; Flags: Precursor	90.41	3	50	52	4730	417	47.3378	6.60986	3032.53	4774.08	4590.85	184.585	7598.1	15945	12815.8	11738.6	3145.51	2122.98	0.674922	12024.4	3448.23	0.28677	0.261595	0.00464146	-1.93459
115892	P16870	CBPE	Carboxypeptidase E	RecName: Full=Carboxypeptidase E; Short=CPE; AltName: Full=Carboxypeptidase H; Short=CPH; AltName: Full=Enkephalin convertase; AltName: Full=Prohormone-processing carboxypeptidase; Flags: Precursor	63.66	1	24	24	347	476	53.1171	5.13525	427.114	904.091	614.131	354.213	330.455	0	29.5196	20.2036	574.887	245.254	0.426613	95.0446	157.423	1.65631	6.0486	0.0165514	2.5966
17372894	O75718	CRTAP	Cartilage-associated protein	RecName: Full=Cartilage-associated protein; Flags: Precursor	10.22	1	4	4	5	401	46.5319	5.73193	0	8.72508	26.6705	9.14047	0	0	0	0	11.134	11.1822	1.00433	0	0	0	1000	0.0935372	9.96578
68067549	P07858	CATB	Cathepsin B	RecName: Full=Cathepsin B; AltName: Full=APP secretase; Short=APPS; AltName: Full=Cathepsin B1; Contains: RecName: Full=Cathepsin B light chain; Contains: RecName: Full=Cathepsin B heavy chain; Flags: Precursor	31.56	1	11	11	75	339	37.7968	6.30322	251.884	92.8874	115.677	281.117	33.143	24.6403	41.4493	28.3684	185.391	94.8713	0.511735	31.9003	7.25508	0.22743	5.81159	0.0179928	2.53893
296452848	Q96Q11	TRNT1	CCA tRNA nucleotidyltransferase 1	RecName: Full=CCA tRNA nucleotidyltransferase 1, mitochondrial; AltName: Full=Mitochondrial tRNA nucleotidyl transferase, CCA-adding; AltName: Full=mt CCA-adding enzyme; AltName: Full=mt tRNA CCA-diphosphorylase; AltName: Full=mt tRNA CCA-pyrophosphorylase; AltName: Full=mt tRNA adenylyltransferase; Flags: Precursor	51.84	1	15	15	58	434	50.0961	8.104	37.4758	128.986	147.855	118.236	25.8882	0	32.3763	0	108.139	48.6732	0.450101	14.5661	17.0268	1.16893	7.42397	0.0109748	2.89219
46395626	O75175	CNOT3	CCR4-NOT transcription complex subunit 3	RecName: Full=CCR4-NOT transcription complex subunit 3; AltName: Full=CCR4-associated factor 3; AltName: Full=Leukocyte receptor cluster member 2	5.71	1	4	4	4	753	81.8217	6.20166	5.39991	4.64642	4.73434	4.86763	0	0	0	0	4.91208	0.337696	0.0687481	0	0	0	1000	1.09303e-07	9.96578
190358744	P0C7P0	CISD3	CDGSH iron-sulfur domain-containing protein 3	RecName: Full=CDGSH iron-sulfur domain-containing protein 3, mitochondrial; AltName: Full=MitoNEET-related protein 2; Short=Miner2; Flags: Precursor	8.66	1	1	1	4	127	14.2064	10.5503	0	27.5493	28.0705	57.7217	0	0	0	0	28.3354	23.5736	0.831948	0	0	0	1000	0.0530055	9.96578
37537763	Q13042	CDC16	Cell division cycle protein 16 homolog	RecName: Full=Cell division cycle protein 16 homolog; AltName: Full=Anaphase-promoting complex subunit 6; Short=APC6; AltName: Full=CDC16 homolog; Short=CDC16Hs; AltName: Full=Cyclosome subunit 6	8.39	1	5	5	7	620	71.6095	5.84619	0	11.2863	11.4999	17.7355	0	0	0	0	10.1304	7.38633	0.729124	0	0	0	1000	0.0336011	9.96578
51316484	Q8N5B7	CERS5	Ceramide synthase 5	RecName: Full=Ceramide synthase 5; Short=CerS5; AltName: Full=LAG1 longevity assurance homolog 5	5.87	1	2	2	7	392	45.7221	7.97217	20.7456	17.8508	9.09428	18.7007	0	0	0	0	16.5978	5.14777	0.310148	0	0	0	1000	0.000658593	9.96578
51316251	Q6ZMG9	CERS6	Ceramide synthase 6	RecName: Full=Ceramide synthase 6; Short=CerS5; AltName: Full=LAG1 longevity assurance homolog 6	9.11	1	3	3	4	384	44.8606	7.6499	0	9.11135	9.28374	19.0903	0	0	0	0	9.37134	7.79647	0.831948	0	0	0	1000	0.0530055	9.96578
47117888	Q14432	PDE3A	cGMP-inhibited 3'	RecName: Full=cGMP-inhibited 3',5'-cyclic phosphodiesterase A; AltName: Full=Cyclic GMP-inhibited phosphodiesterase A; Short=CGI-PDE A	5.87	1	4	5	13	1141	124.901	5.99854	3.56365	6.13279	12.4977	16.0619	3.28235	0	0	0	9.56401	5.73314	0.59945	0.820588	1.64118	2	11.6551	0.0262068	3.54289
166214967	P49585	PCY1A	Choline-phosphate cytidylyltransferase A	RecName: Full=Choline-phosphate cytidylyltransferase A; AltName: Full=CCT-alpha; AltName: Full=CTP:phosphocholine cytidylyltransferase A; Short=CCT A; Short=CT A; AltName: Full=Phosphorylcholine transferase A	40.6	2	11	11	52	367	41.7048	7.25439	132.952	123.934	145.707	69.9109	20.4096	0	38.2869	0	118.126	33.3614	0.282422	14.6741	18.4492	1.25726	8.04995	0.00162164	3.00898
311033361	Q8IZ52	CHSS2	Chondroitin sulfate synthase 2	RecName: Full=Chondroitin sulfate synthase 2; AltName: Full=Chondroitin glucuronyltransferase 2; AltName: Full=Chondroitin-polymerizing factor; Short=ChPF; AltName: Full=Glucuronosyl-N-acetylgalactosaminyl-proteoglycan 4-beta-N-acetylgalactosaminyltransferase II; AltName: Full=N-acetylgalactosaminyl-proteoglycan 3-beta-glucuronosyltransferase II; AltName: Full=N-acetylgalactosaminyltransferase 2	7.48	1	5	5	10	775	85.414	6.93213	10.4932	4.51452	13.7998	18.9178	0	0	0	0	11.9314	6.0382	0.506078	0	0	0	1000	0.00752074	9.96578
78099843	Q9HC52	CBX8	Chromobox protein homolog 8	RecName: Full=Chromobox protein homolog 8; AltName: Full=Polycomb 3 homolog; Short=Pc3; Short=hPc3; AltName: Full=Rectachrome 1	7.71	1	2	3	5	389	43.3694	9.90576	10.4528	0	9.16442	28.2673	0	0	0	0	11.9711	11.8189	0.987281	0	0	0	1000	0.0891853	9.96578
119370320	O14647	CHD2	Chromodomain-helicase-DNA-binding protein 2	RecName: Full=Chromodomain-helicase-DNA-binding protein 2; Short=CHD-2; AltName: Full=ATP-dependent helicase CHD2	0.93	6	2	2	4	1828	211.214	8.104	2.22436	3.82796	0	2.0051	0	0	0	0	2.01436	1.56961	0.779209	0	0	0	1000	0.0425232	9.96578
14194504	Q99895	CTRC	Chymotrypsin-C	RecName: Full=Chymotrypsin-C; AltName: Full=Caldecrin; Flags: Precursor	64.18	1	21	21	1707	268	29.4649	7.59131	1228.94	1853.82	1183.89	68.383	5995.05	12903.6	6850.89	5562.01	1083.76	742.762	0.685358	7827.89	3425.94	0.437657	0.138448	0.00848248	-2.85258
212288098	P08218	CEL2B	Chymotrypsin-like elastase family member 2B	RecName: Full=Chymotrypsin-like elastase family member 2B; AltName: Full=Elastase-2B; Flags: Precursor	60.97	1	7	12	444	269	28.791	6.93213	468.587	481.242	357.821	40.8773	1030.27	2887.86	1758.59	2788.54	337.132	205.137	0.608476	2116.32	885.936	0.418622	0.159301	0.00786532	-2.65017
288558842	P09093	CEL3A	Chymotrypsin-like elastase family member 3A	RecName: Full=Chymotrypsin-like elastase family member 3A; AltName: Full=Elastase IIIA; AltName: Full=Elastase-3A; AltName: Full=Protease E; Flags: Precursor	89.63	1	15	19	1882	270	29.4696	6.90283	2304.14	1891.92	1082.69	81.4518	5742.58	12622.4	8066.49	7408.57	1340.05	980.533	0.731713	8460.02	2942.25	0.347783	0.158398	0.00372495	-2.65837
317373457	P08861	CEL3B	Chymotrypsin-like elastase family member 3B	RecName: Full=Chymotrypsin-like elastase family member 3B; AltName: Full=Elastase IIIB; AltName: Full=Elastase-3B; AltName: Full=Protease E; Flags: Precursor	85.56	1	12	16	968	270	29.2444	6.27783	1159.6	1062.59	911.045	40.7259	2496.77	6218.4	3903.14	4665.98	793.489	512.159	0.645452	4321.07	1551.51	0.359056	0.183632	0.00499301	-2.44511
729224	P40313	CTRL	Chymotrypsin-like protease CTRL-1	RecName: Full=Chymotrypsin-like protease CTRL-1; Flags: Precursor	38.26	1	6	6	216	264	27.984	8.19189	154.02	132.529	189.051	0	780.242	949.213	975.785	1529.96	118.9	82.6186	0.694859	1058.8	325.826	0.307732	0.112297	0.00139062	-3.15461
117617	P17538	CTRB1	Chymotrypsinogen B	RecName: Full=Chymotrypsinogen B; Contains: RecName: Full=Chymotrypsin B chain A; Contains: RecName: Full=Chymotrypsin B chain B; Contains: RecName: Full=Chymotrypsin B chain C; Flags: Precursor	84.03	1	2	21	1377	263	27.852	7.13721	1546.06	1583.09	1233.5	27.8732	4998.29	10830.4	3259.05	6947.57	1097.63	730.205	0.665256	6508.83	3251.22	0.499509	0.168637	0.0175143	-2.56801
290457638	Q6GPI1	CTRB2	Chymotrypsinogen B2	RecName: Full=Chymotrypsinogen B2; Contains: RecName: Full=Chymotrypsin B2 chain A; Contains: RecName: Full=Chymotrypsin B2 chain B; Contains: RecName: Full=Chymotrypsin B2 chain C; Flags: Precursor	82.89	1	2	21	1487	263	27.9051	7.76709	1747.04	1769.33	1450.38	55.7465	5567.9	10925.7	3579.61	7093.83	1255.63	813.025	0.647505	6791.76	3108.93	0.457751	0.184875	0.0137072	-2.43538
27923755	Q9P2M7	CING	Cingulin	RecName: Full=Cingulin	7.94	1	8	8	14	1197	136.304	5.5415	0	2.92294	0	0	21.9015	6.97834	7.82585	24.1025	0.730734	1.46147	2	15.2021	9.05794	0.595837	0.0480681	0.0197024	-4.37878
332278171	Q0VF96	CGNL1	Cingulin-like protein 1	RecName: Full=Cingulin-like protein 1; AltName: Full=Junction-associated coiled-coil protein; AltName: Full=Paracingulin	4.53	1	5	5	8	1302	148.989	5.66846	0	0	0	2.81515	8.6294	6.41557	3.59736	14.7725	0.703788	1.40758	2	8.35371	4.7489	0.568478	0.0842486	0.0214169	-3.5692
27805394	O60641	AP180	Clathrin coat assembly protein AP180	RecName: Full=Clathrin coat assembly protein AP180; AltName: Full=91 kDa synaptosomal-associated protein; AltName: Full=Clathrin coat-associated protein AP180; AltName: Full=Phosphoprotein F1-20	3.86	1	1	3	23	907	92.444	4.85596	17.9322	19.2875	15.722	36.3704	0	0	5.16402	0	22.328	9.47622	0.424409	1.29101	2.58201	2	17.2951	0.00518402	4.11229
74737148	Q6P1N0	C2D1A	Coiled-coil and C2 domain-containing protein 1A	RecName: Full=Coiled-coil and C2 domain-containing protein 1A; AltName: Full=Akt kinase-interacting protein 1; AltName: Full=Five prime repressor element under dual repression-binding protein 1; Short=FRE under dual repression-binding protein 1; Short=Freud-1; AltName: Full=Putative NF-kappa-B-activating protein 023N	23.55	1	16	16	49	951	103.998	8.08936	12.8269	18.3951	0	23.1251	31.505	61.4842	83.7267	30.3372	13.5868	9.98796	0.735123	51.7633	25.727	0.497012	0.262479	0.0325668	-1.92972
152032342	Q96ER9	CCD51	Coiled-coil domain-containing protein 51	RecName: Full=Coiled-coil domain-containing protein 51	13.63	1	4	4	6	411	45.7828	8.19189	9.89326	0	8.67386	35.6723	0	0	0	0	13.5599	15.3856	1.13464	0	0	0	1000	0.12842	9.96578
116900	P04118	COL	Colipase	RecName: Full=Colipase; Flags: Precursor	77.68	1	7	7	214	112	11.9458	7.50342	290.438	937.167	604.77	32.7262	1638.51	2834.08	2341.88	1116.25	466.275	391.494	0.839621	1982.68	757.862	0.382242	0.235174	0.0119932	-2.0882
124056489	P02458	CO2A1	Collagen alpha-1(II) chain	RecName: Full=Collagen alpha-1(II) chain; AltName: Full=Alpha-1 type II collagen; Contains: RecName: Full=Collagen alpha-1(II) chain; Contains: RecName: Full=Chondrocalcin; Flags: Precursor	4.1	1	3	4	6	1487	141.699	6.91748	0	4.70579	4.79483	4.92983	0	0	0	0	3.60761	2.40684	0.667155	0	0	0	1000	0.0240764	9.96578
21903375	P27658	CO8A1	Collagen alpha-1(VIII) chain	RecName: Full=Collagen alpha-1(VIII) chain; AltName: Full=Endothelial collagen; Contains: RecName: Full=Vastatin; Flags: Precursor	11.29	1	6	6	32	744	73.3171	9.61279	5.46523	70.5395	57.4993	19.7061	0	0	0	0	38.3025	30.7238	0.802135	0	0	0	1000	0.0469491	9.96578
125987815	Q05707	COEA1	Collagen alpha-1(XIV) chain	RecName: Full=Collagen alpha-1(XIV) chain; AltName: Full=Undulin; Flags: Precursor	47.61	1	63	63	1748	1796	193.394	5.30029	482.23	855.208	1431.14	440.819	235.637	13.9528	28.6868	171.348	802.35	458.751	0.571759	112.406	108.569	0.965867	7.13797	0.0263874	2.83551
399138	P02745	C1QA	Complement C1q subcomponent subunit A	RecName: Full=Complement C1q subcomponent subunit A; Flags: Precursor	17.96	1	3	3	6	245	26.0002	9.11475	0	28.5613	43.6525	14.9605	0	0	0	0	21.7936	18.6661	0.856494	0	0	0	1000	0.0582328	9.96578
298286922	P02746	C1QB	Complement C1q subcomponent subunit B	RecName: Full=Complement C1q subcomponent subunit B; Flags: Precursor	19.76	1	4	4	17	253	26.7045	8.63135	96.43	69.1454	42.2722	28.9749	14.803	0	0	0	59.2056	29.917	0.505307	3.70075	7.4015	2	15.9983	0.0113394	3.99984
115502373	P07360	CO8G	Complement component C8 gamma chain	RecName: Full=Complement component C8 gamma chain; Flags: Precursor	26.73	1	4	4	13	202	22.2635	8.30908	20.1294	121.244	35.2966	54.4356	0	0	0	0	57.7764	44.5793	0.771583	0	0	0	1000	0.0410974	9.96578
158515408	P00746	CFAD	Complement factor D	RecName: Full=Complement factor D; AltName: Full=Adipsin; AltName: Full=C3 convertase activator; AltName: Full=Properdin factor D; Flags: Precursor	5.93	1	1	1	4	253	27.0159	7.7085	32.1433	13.8291	0	14.4875	0	0	0	0	15.115	13.1716	0.871429	0	0	0	1000	0.0615138	9.96578
543983	P36980	FHR2	Complement factor H-related protein 2	RecName: Full=Complement factor H-related protein 2; Short=FHR-2; AltName: Full=DDESK59; AltName: Full=H factor-like 3; AltName: Full=H factor-like protein 2; Flags: Precursor	27.04	1	2	5	25	270	30.6306	6.37939	45.1792	155.5	132.035	0	0	0	0	0	83.1788	72.9841	0.877437	0	0	0	1000	0.0628545	9.96578
51316998	Q6PUV4	CPLX2	Complexin-2	RecName: Full=Complexin-2; AltName: Full=Complexin II; Short=CPX II; AltName: Full=Synaphin-1	20.15	1	3	3	7	134	15.3847	5.08447	60.6885	26.1101	0	109.413	0	0	0	0	49.0529	47.2979	0.964222	0	0	0	1000	0.0834002	9.96578
85701302	Q96JB2	COG3	Conserved oligomeric Golgi complex subunit 3	RecName: Full=Conserved oligomeric Golgi complex subunit 3; Short=COG complex subunit 3; AltName: Full=Component of oligomeric Golgi complex 3; AltName: Full=Vesicle-docking protein SEC34 homolog; AltName: Full=p94	13.29	1	6	6	10	828	94.0363	5.56689	24.5539	8.4511	0	13.2802	0	0	0	0	11.5713	10.2486	0.885688	0	0	0	1000	0.0647141	9.96578
311033464	Q9H9E3	COG4	Conserved oligomeric Golgi complex subunit 4	RecName: Full=Conserved oligomeric Golgi complex subunit 4; Short=COG complex subunit 4; AltName: Full=Component of oligomeric Golgi complex 4	24.33	1	13	13	36	785	89.0264	5.18604	41.4383	44.5702	22.7067	37.3537	9.54181	10.6409	11.9332	0	36.5172	9.66946	0.264792	8.02896	5.44113	0.677688	4.54819	0.00214602	2.18529
74751843	Q96EK7	F120B	Constitutive coactivator of peroxisome proliferator-activated receptor gamma	RecName: Full=Constitutive coactivator of peroxisome proliferator-activated receptor gamma; Short=Constitutive coactivator of PPAR-gamma; Short=Constitutive coactivator of PPARG; AltName: Full=PPARG constitutive coactivator 1; Short=PGCC1; AltName: Full=Protein FAM120B	22.64	1	15	15	29	910	103.716	5.69385	8.93655	34.6031	23.5052	48.334	0	0	0	0	28.8447	16.7116	0.579366	0	0	0	1000	0.0135988	9.96578
311033453	Q9NX05	F120C	Constitutive coactivator of PPAR-gamma-like protein 2	RecName: Full=Constitutive coactivator of PPAR-gamma-like protein 2; AltName: Full=Protein FAM120C; AltName: Full=Tumor antigen BJ-HCC-21	6.3	1	4	5	9	1096	120.511	9.02686	3.70997	6.38459	3.2527	16.7214	0	0	0	0	7.51716	6.2897	0.836712	0	0	0	1000	0.0540034	9.96578
67476671	P36551	HEM6	Oxygen-dependent coproporphyrinogen-III oxidase	RecName: Full=Coproporphyrinogen-III oxidase, mitochondrial; Short=COX; Short=Coprogen oxidase; Short=Coproporphyrinogenase; Flags: Precursor	32.38	1	12	12	31	454	50.12	8.25049	44.7812	38.5326	94.228	64.5873	0	0	10.3167	0	60.5322	25.0594	0.413985	2.57917	5.15834	2	23.4697	0.00397403	4.55273
2498753	Q13951	PEBB	Core-binding factor subunit beta	RecName: Full=Core-binding factor subunit beta; Short=CBF-beta; AltName: Full=Polyomavirus enhancer-binding protein 2 beta subunit; Short=PEA2-beta; Short=PEBP2-beta; AltName: Full=SL3-3 enhancer factor 1 subunit beta; AltName: Full=SL3/AKV core-binding factor beta subunit	23.63	1	4	4	9	182	21.4947	6.59521	22.3414	57.6718	58.763	20.1392	20.5778	0	0	0	39.7289	21.3723	0.537955	5.14445	10.2889	2	7.72266	0.0267685	2.9491
12643898	Q9ULV4	COR1C	Coronin-1C	RecName: Full=Coronin-1C; AltName: Full=Coronin-3; AltName: Full=hCRNN4	36.5	1	14	14	82	474	53.2151	7.07861	68.6267	169.771	225.63	92.7931	39.5059	35.245	19.7627	0	139.205	71.9698	0.517005	23.6284	17.8912	0.75719	5.89143	0.0206651	2.55862
259016200	P57737	CORO7	Coronin-7	RecName: Full=Coronin-7; Short=Crn7; AltName: Full=70 kDa WD repeat tumor rejection antigen homolog	39.24	1	20	20	102	925	100.542	5.79541	184.624	56.7366	65.5181	83.2129	16.1953	0	10.1271	10.3966	97.523	59.1023	0.606035	9.17975	6.72963	0.733095	10.6237	0.0249476	3.40922
125315	P12532	KCRU	Creatine kinase U-type	RecName: Full=Creatine kinase U-type, mitochondrial; AltName: Full=Acidic-type mitochondrial creatine kinase; Short=Mia-CK; AltName: Full=Ubiquitous mitochondrial creatine kinase; Short=U-MtCK; Flags: Precursor	63.07	2	20	21	235	417	47.0072	8.33838	380.286	495.028	649.729	430.698	98.7932	0	11.2321	0	488.935	117.03	0.239357	27.5063	47.8186	1.73846	17.7754	0.000337005	4.15181
74750426	Q86UP6	CUZD1	CUB and zona pellucida-like domain-containing protein 1	RecName: Full=CUB and zona pellucida-like domain-containing protein 1; Short=CUB and ZP domain-containing protein 1; AltName: Full=Transmembrane protein UO-44; Flags: Precursor	22.08	1	10	10	188	607	68.1096	6.46826	20.0962	51.8761	64.6039	0	228.288	853.197	362.664	301.023	34.144	29.4697	0.863098	436.293	283.31	0.649357	0.0782594	0.030207	-3.67559
117434	P16220	CREB1	Cyclic AMP-responsive element-binding protein 1	RecName: Full=Cyclic AMP-responsive element-binding protein 1; Short=CREB-1; Short=cAMP-responsive element-binding protein 1	4.11	1	1	1	3	341	36.6656	5.56689	11.9241	10.2603	0	10.7488	0	0	0	0	8.2333	5.5331	0.67204	0	0	0	1000	0.024764	9.96578
1168867	P11802	CDK4	Cyclin-dependent kinase 4	RecName: Full=Cyclin-dependent kinase 4; AltName: Full=Cell division protein kinase 4; AltName: Full=PSK-J3	35.64	1	6	6	18	303	33.7084	7.00537	13.4196	127.018	47.0622	24.1936	0	0	0	0	52.9232	51.3493	0.970261	0	0	0	1000	0.0849033	9.96578
543959	P35520	CBS	Cystathionine beta-synthase	RecName: Full=Cystathionine beta-synthase; AltName: Full=Beta-thionase; AltName: Full=Serine sulfhydrase	9.07	1	3	3	4	551	60.5482	6.65381	0	0	0	0	13.5941	15.1598	8.50049	0	0	0	0	9.31359	6.82898	0.733228	0.001	0.034292	-9.96578
167008724	Q9UHD1	CHRD1	Cysteine and histidine-rich domain-containing protein 1	RecName: Full=Cysteine and histidine-rich domain-containing protein 1; AltName: Full=CHORD domain-containing protein 1; Short=CHORD-containing protein 1; Short=CHP-1; AltName: Full=Protein morgana	42.77	1	10	10	30	332	37.4656	7.86963	0	137	32.2135	154.562	0	0	0	0	80.9438	76.351	0.94326	0	0	0	1000	0.0782503	9.96578
62512153	Q9Y697	NFS1	Cysteine desulfurase	RecName: Full=Cysteine desulfurase, mitochondrial; Flags: Precursor	40.04	1	15	15	45	457	50.1639	8.30908	44.4872	122.495	46.8047	104.265	16.3902	0	30.7468	0	79.513	39.8194	0.500791	11.7843	14.8159	1.25726	6.74739	0.0188779	2.75433
296434400	Q9Y4P1	ATG4B	Cysteine protease ATG4B	RecName: Full=Cysteine protease ATG4B; AltName: Full=AUT-like 1 cysteine endopeptidase; AltName: Full=Autophagin-1; AltName: Full=Autophagy-related cysteine endopeptidase 1; AltName: Full=Autophagy-related protein 4 homolog B; Short=hAPG4B	18.58	1	4	5	12	393	44.2657	5.07178	20.6928	35.6108	36.2846	18.6531	0	0	0	0	27.8103	9.43706	0.339337	0	0	0	1000	0.00105902	9.96578
147744553	P13569	CFTR	Cystic fibrosis transmembrane conductance regulator	RecName: Full=Cystic fibrosis transmembrane conductance regulator; Short=CFTR; AltName: Full=ATP-binding cassette sub-family C member 7; AltName: Full=Channel conductance-controlling ATPase; AltName: Full=cAMP-dependent chloride channel	19.8	1	26	26	92	1480	168.034	8.73389	54.9477	9.4561	0	0	91.0985	45.1517	44.3059	64.979	16.1009	26.2787	1.63212	61.3838	21.9926	0.35828	0.2623	0.03839	-1.93071
115211	P04839	CY24B	Cytochrome b-245 heavy chain	RecName: Full=Cytochrome b-245 heavy chain; AltName: Full=CGD91-phox; AltName: Full=Cytochrome b(558) subunit beta; Short=Cytochrome b558 subunit beta; AltName: Full=Heme-binding membrane glycoprotein gp91phox; AltName: Full=NADPH oxidase 2; AltName: Full=Neutrophil cytochrome b 91 kDa polypeptide; AltName: Full=Superoxide-generating NADPH oxidase heavy chain subunit; AltName: Full=gp91-1; AltNam…	6.67	1	3	3	5	570	65.2936	8.63135	14.2671	12.2763	0	6.4304	0	0	0	0	8.24347	6.42367	0.779243	0	0	0	1000	0.0425296	9.96578
117809	P00167	CYB5	Cytochrome b5	RecName: Full=Cytochrome b5; AltName: Full=Microsomal cytochrome b5 type A; Short=MCB5	49.25	1	6	6	91	134	15.3205	4.95752	0	156.661	186.229	410.298	698.724	935.045	314.582	1004.75	188.297	169.061	0.897845	738.275	311.346	0.42172	0.25505	0.0209896	-1.97115
51315906	Q7KZN9	COX15	Cytochrome c oxidase assembly protein COX15 homolog	RecName: Full=Cytochrome c oxidase assembly protein COX15 homolog	15.85	1	5	5	16	410	46.0004	9.81787	39.6696	17.0671	17.39	62.5788	9.13454	0	0	0	34.1764	21.6901	0.634652	2.28363	4.56727	2	14.9658	0.0281437	3.9036
74762432	Q7Z449	CP2U1	Cytochrome P450 2U1	RecName: Full=Cytochrome P450 2U1	22.61	1	9	9	23	544	61.9473	8.39697	0	70.7469	58.9791	20.2132	0	0	0	0	37.4848	33.0242	0.881002	0	0	0	1000	0.0636553	9.96578
13124707	Q99418	CYH2	Cytohesin-2	RecName: Full=Cytohesin-2; AltName: Full=ARF exchange factor; AltName: Full=ARF nucleotide-binding site opener; Short=Protein ARNO; AltName: Full=PH, SEC7 and coiled-coil domain-containing protein 2	9.5	3	1	4	13	400	46.5166	5.5415	30.496	34.9876	35.6496	9.16332	9.3629	0	0	0	27.5741	12.4856	0.4528	2.34073	4.68145	2	11.7802	0.00912971	3.55829
13124042	O43739	CYH3	Cytohesin-3	RecName: Full=Cytohesin-3; AltName: Full=ARF nucleotide-binding site opener 3; Short=Protein ARNO3; AltName: Full=General receptor of phosphoinositides 1; Short=Grp1; AltName: Full=PH, SEC7 and coiled-coil domain-containing protein 3	10.5	3	1	4	14	400	46.3194	5.46533	20.3306	52.4814	35.6496	9.16332	9.3629	0	0	0	29.4062	18.8289	0.640303	2.34073	4.68145	2	12.5629	0.0315797	3.65109
6647481	O14576	DC1I1	Cytoplasmic dynein 1 intermediate chain 1	RecName: Full=Cytoplasmic dynein 1 intermediate chain 1; AltName: Full=Cytoplasmic dynein intermediate chain 1; AltName: Full=Dynein intermediate chain 1, cytosolic; Short=DH IC-1	21.09	1	8	9	20	645	72.9097	5.12256	44.1285	21.6977	16.5812	34.0961	0	0	0	0	29.1259	12.4141	0.426222	0	0	0	1000	0.00335252	9.96578
147720965	Q9UKF7	PITC1	Cytoplasmic phosphatidylinositol transfer protein 1	RecName: Full=Cytoplasmic phosphatidylinositol transfer protein 1; AltName: Full=Mammalian rdgB homolog beta; Short=M-rdgB beta; Short=MrdgBbeta; AltName: Full=Retinal degeneration B homolog beta; Short=RdgBbeta	18.07	1	5	5	7	332	38.3492	6.40479	24.4948	0	21.4757	33.1204	0	0	0	0	19.7727	14.075	0.711841	0	0	0	1000	0.0307718	9.96578
59802911	O75891	AL1L1	Cytosolic 10-formyltetrahydrofolate dehydrogenase	RecName: Full=Cytosolic 10-formyltetrahydrofolate dehydrogenase; Short=10-FTHFDH; Short=FDH; AltName: Full=Aldehyde dehydrogenase family 1 member L1	32.48	1	15	23	177	902	98.7666	5.93506	72.1265	73.6989	39.5228	0	174.387	157.43	197.321	373.161	46.337	34.6762	0.748348	225.575	99.7396	0.442158	0.205418	0.0145891	-2.28337
317373312	P47712	PA24A	Cytosolic phospholipase A2	RecName: Full=Cytosolic phospholipase A2; Short=cPLA2; AltName: Full=Phospholipase A2 group IVA; Includes: RecName: Full=Phospholipase A2; AltName: Full=Phosphatidylcholine 2-acylhydrolase; Includes: RecName: Full=Lysophospholipase	6.14	1	3	3	10	749	85.1842	5.37646	5.42875	14.0137	19.0385	9.78726	0	0	0	0	12.0671	5.82108	0.482395	0	0	0	1000	0.00603813	9.96578
21264510	O43175	SERA	D-3-phosphoglycerate dehydrogenase	RecName: Full=D-3-phosphoglycerate dehydrogenase; Short=3-PGDH	49.16	1	20	20	294	533	56.6144	6.7124	335.665	111.593	46.8193	48.1375	836.162	297.764	342.715	757.804	135.554	136.79	1.00912	558.611	277.708	0.497139	0.242662	0.034041	-2.04298
25108876	Q02338	BDH	D-beta-hydroxybutyrate dehydrogenase	RecName: Full=D-beta-hydroxybutyrate dehydrogenase, mitochondrial; Short=BDH; AltName: Full=3-hydroxybutyrate dehydrogenase; Flags: Precursor	59.48	1	16	16	78	343	38.1325	8.95361	106.691	183.608	197.476	267.152	10.9188	48.706	54.6212	0	188.732	65.7853	0.348565	28.5615	27.1535	0.950701	6.60791	0.00409897	2.72419
48428729	P61962	DCAF7	DDB1- and CUL4-associated factor 7	RecName: Full=DDB1- and CUL4-associated factor 7; AltName: Full=WD repeat-containing protein 68; AltName: Full=WD repeat-containing protein An11 homolog	27.78	1	7	7	13	342	38.9011	5.51611	35.6678	10.2303	31.2716	42.8693	10.9508	0	13.6952	0	30.0097	14.0262	0.467388	6.1615	7.20237	1.16893	4.87053	0.0232463	2.28408
209572608	Q14185	DOCK1	Dedicator of cytokinesis protein 1	RecName: Full=Dedicator of cytokinesis protein 1; AltName: Full=180 kDa protein downstream of CRK; Short=DOCK180	4.18	1	6	6	12	1865	215.209	7.56201	0	5.62803	0	0	6.02439	4.47886	10.0456	5.15651	1.40701	2.81401	2	6.42634	2.49439	0.38815	0.218944	0.0370476	-2.19137
158937337	Q5VZ89	DEN4C	DENN domain-containing protein 4C	RecName: Full=DENN domain-containing protein 4C	3.05	1	4	4	5	1673	186.739	6.85889	4.86088	2.09131	0	4.38174	0	0	0	0	2.83348	2.24254	0.791442	0	0	0	1000	0.044859	9.96578
118447	P27707	DCK	Deoxycytidine kinase	RecName: Full=Deoxycytidine kinase; Short=dCK	15.77	1	3	3	3	260	30.4991	5.21143	15.639	13.4568	0	14.0974	0	0	0	0	10.7983	7.25688	0.67204	0	0	0	1000	0.024764	9.96578
50400648	Q9GZP9	DERL2	Derlin-2	RecName: Full=Derlin-2; AltName: Full=Degradation in endoplasmic reticulum protein 2; Short=DERtrin-2; AltName: Full=Der1-like protein 2; AltName: Full=F-LAN-1; AltName: Full=F-LANa	20.5	1	2	3	59	239	27.5493	7.28369	68.0524	58.5566	0	30.6722	125.361	454.351	431.142	241.428	39.3203	30.6401	0.779243	313.071	157.341	0.502573	0.125596	0.0142213	-2.99314
239938895	O94923	GLCE	D-glucuronyl C5-epimerase	RecName: Full=D-glucuronyl C5-epimerase; AltName: Full=Heparan sulfate C5-epimerase; Short=Hsepi; AltName: Full=Heparin/heparan sulfate:glucuronic acid C5-epimerase; AltName: Full=Heparosan-N-sulfate-glucuronate 5-epimerase	21.88	1	9	9	13	617	70.0567	8.96826	0	17.0118	46.2231	11.8811	0	0	0	0	18.779	19.6344	1.04555	0	0	0	1000	0.104293	9.96578
1708625	P52429	DGKE	Diacylglycerol kinase epsilon	RecName: Full=Diacylglycerol kinase epsilon; Short=DAG kinase epsilon; AltName: Full=Diglyceride kinase epsilon; Short=DGK-epsilon	4.41	1	2	2	15	567	63.8849	7.73779	0	24.6826	37.7244	25.8577	6.60522	0	0	0	22.0662	15.8463	0.718127	1.65131	3.30261	2	13.3629	0.0451401	3.74016
56405372	Q02127	PYRD	Dihydroorotate dehydrogenase (quinone)	RecName: Full=Dihydroorotate dehydrogenase (quinone), mitochondrial; Short=DHOdehase; AltName: Full=Dihydroorotate oxidase; Flags: Precursor	22.53	1	6	6	16	395	42.8409	9.67139	30.882	35.4305	54.1513	9.27932	18.9628	0	0	0	32.4358	18.4316	0.568248	4.74071	9.48142	2	6.84196	0.0369117	2.77441
3122031	Q14194	DPYL1	Dihydropyrimidinase-related protein 1	RecName: Full=Dihydropyrimidinase-related protein 1; Short=DRP-1; AltName: Full=Collapsin response mediator protein 1; Short=CRMP-1; AltName: Full=Unc-33-like phosphoprotein 3; Short=ULIP-3	76.4	2	28	32	324	572	62.1447	7.03467	440.734	556.62	511.06	422.923	65.4748	43.8098	57.3189	50.4383	482.834	62.1904	0.128803	54.2604	9.29052	0.171221	8.89846	9.67877e-06	3.15356
3122050	Q14195	DPYL3	Dihydropyrimidinase-related protein 3	RecName: Full=Dihydropyrimidinase-related protein 3; Short=DRP-3; AltName: Full=Collapsin response mediator protein 4; Short=CRMP-4; AltName: Full=Unc-33-like phosphoprotein 1; Short=ULIP-1	78.77	2	23	27	422	570	61.9241	6.49365	634.887	669.061	669.211	572.306	91.9864	58.618	65.7371	33.7435	636.366	45.6569	0.0717462	62.5213	23.9578	0.383195	10.1784	5.37719e-07	3.34744
6166183	P31513	FMO3	Dimethylaniline monooxygenase [N-oxide-forming] 3	RecName: Full=Dimethylaniline monooxygenase [N-oxide-forming] 3; AltName: Full=Dimethylaniline oxidase 3; AltName: Full=FMO II; AltName: Full=FMO form 2; AltName: Full=Hepatic flavin-containing monooxygenase 3; Short=FMO 3; AltName: Full=Trimethylamine monooxygenase	7.33	1	3	3	5	532	59.9944	7.78174	15.2862	13.1532	6.70105	0	0	0	0	0	8.78512	6.90087	0.785518	0	0	0	1000	0.0437204	9.96578
317373330	P53634	CATC	Dipeptidyl peptidase 1	RecName: Full=Dipeptidyl peptidase 1; AltName: Full=Cathepsin C; AltName: Full=Cathepsin J; AltName: Full=Dipeptidyl peptidase I; Short=DPP-I; Short=DPPI; AltName: Full=Dipeptidyl transferase; Contains: RecName: Full=Dipeptidyl peptidase 1 exclusion domain chain; AltName: Full=Dipeptidyl peptidase I exclusion domain chain; Contains: RecName: Full=Dipeptidyl peptidase 1 heavy chain; AltName: Full=…	12.1	1	5	5	8	463	51.8203	6.99072	43.9107	0	7.69969	15.833	0	0	0	0	16.8608	19.1569	1.13618	0	0	0	1000	0.128844	9.96578
1706681	P53602	MVD1	Diphosphomevalonate decarboxylase	RecName: Full=Diphosphomevalonate decarboxylase; AltName: Full=Mevalonate (diphospho)decarboxylase; Short=MDDase; AltName: Full=Mevalonate pyrophosphate decarboxylase	8.25	1	3	3	5	400	43.3772	7.2251	0	26.2407	8.9124	9.16332	0	0	0	0	11.0791	10.9694	0.990101	0	0	0	1000	0.0899008	9.96578
9087148	O76075	DFFB	DNA fragmentation factor subunit beta	RecName: Full=DNA fragmentation factor subunit beta; AltName: Full=Caspase-activated deoxyribonuclease; Short=CAD; Short=Caspase-activated DNase; AltName: Full=Caspase-activated nuclease; Short=CPAN; AltName: Full=DNA fragmentation factor 40 kDa subunit; Short=DFF-40	10.95	1	2	2	3	338	39.0849	8.99756	12.03	10.3514	0	10.8442	0	0	0	0	8.30637	5.58221	0.67204	0	0	0	1000	0.024764	9.96578
206729922	P29372	3MG	DNA-3-methyladenine glycosylase	RecName: Full=DNA-3-methyladenine glycosylase; AltName: Full=3-alkyladenine DNA glycosylase; AltName: Full=3-methyladenine DNA glycosidase; AltName: Full=ADPG; AltName: Full=N-methylpurine-DNA glycosylase	16.11	1	3	3	6	298	32.8478	9.56885	0	23.4816	35.8888	12.2998	0	0	0	0	17.9175	15.3463	0.856494	0	0	0	1000	0.0582328	9.96578
548702	P36954	RPB9	DNA-directed RNA polymerase II subunit RPB9	RecName: Full=DNA-directed RNA polymerase II subunit RPB9; Short=RNA polymerase II subunit B9; AltName: Full=DNA-directed RNA polymerase II subunit I; AltName: Full=RNA polymerase II 14.5 kDa subunit; Short=RPB14.5	27.2	1	2	2	5	125	14.5136	5.13525	32.529	55.9801	0	58.6453	0	0	0	0	36.7886	27.1881	0.739035	0	0	0	1000	0.0352824	9.96578
3914807	O15160	RPAC1	DNA-directed RNA polymerases I and III subunit RPAC1	RecName: Full=DNA-directed RNA polymerases I and III subunit RPAC1; Short=DNA-directed RNA polymerase I subunit C; Short=RNA polymerases I and III subunit AC1; AltName: Full=AC40; AltName: Full=DNA-directed RNA polymerases I and III 40 kDa polypeptide; Short=RPA40; AltName: Full=RPA39; AltName: Full=RPC40	22.54	1	5	5	14	346	39.225	5.50342	23.5036	30.336	20.6067	52.9672	10.8242	0	13.5369	0	31.8534	14.6549	0.460075	6.09027	7.1191	1.16893	5.23021	0.0195018	2.38687
1710664	P53803	RPAB4	DNA-directed RNA polymerases I	RecName: Full=DNA-directed RNA polymerases I, II, and III subunit RPABC4; Short=RNA polymerases I, II, and III subunit ABC4; AltName: Full=ABC10-alpha; AltName: Full=DNA-directed RNA polymerase II subunit K; AltName: Full=RNA polymerase II 7.0 kDa subunit; Short=RPB7.0; AltName: Full=RPB10alpha	13.79	1	2	2	5	58	6.9995	9.05615	70.1057	60.3234	0	189.586	0	0	0	0	80.0038	79.3603	0.991957	0	0	0	1000	0.0903728	9.96578
1706474	P31689	DNJA1	DnaJ homolog subfamily A member 1	RecName: Full=DnaJ homolog subfamily A member 1; AltName: Full=DnaJ protein homolog 2; AltName: Full=HSDJ; AltName: Full=Heat shock 40 kDa protein 4; AltName: Full=Heat shock protein J2; Short=HSJ-2; AltName: Full=Human DnaJ protein 2; Short=hDj-2; Flags: Precursor	69.02	1	23	23	144	397	44.8395	7.07861	122.906	370.146	431.028	249.279	66.0356	0	94.3833	0	293.34	136.438	0.465121	40.1047	47.7331	1.19021	7.31434	0.0127666	2.87073
14916548	O60884	DNJA2	DnaJ homolog subfamily A member 2	RecName: Full=DnaJ homolog subfamily A member 2; AltName: Full=Cell cycle progression restoration gene 3 protein; AltName: Full=Dnj3; Short=Dj3; AltName: Full=HIRA-interacting protein 4; AltName: Full=Renal carcinoma antigen NY-REN-14; Flags: Precursor	39.81	1	14	14	48	412	45.7166	6.48096	98.6925	118.89	86.5281	53.3786	54.5412	0	22.7367	0	89.3722	27.4578	0.307229	19.3195	25.8117	1.33604	4.62602	0.00987815	2.20977
27805462	Q8WW22	DNJA4	DnaJ homolog subfamily A member 4	RecName: Full=DnaJ homolog subfamily A member 4; Flags: Precursor	22.17	1	8	8	29	397	44.769	7.59131	40.9686	79.3169	62.8582	83.0931	0	0	0	0	66.5592	19.1895	0.288307	0	0	0	1000	0.000444736	9.96578
19855067	O75190	DNJB6	DnaJ homolog subfamily B member 6	RecName: Full=DnaJ homolog subfamily B member 6; AltName: Full=HHDJ1; AltName: Full=Heat shock protein J2; Short=HSJ-2; AltName: Full=MRJ; AltName: Full=MSJ-1	36.2	4	7	8	24	326	36.0649	9.15869	49.8912	75.1267	10.9355	112.433	11.4882	0	14.3674	0	62.0967	42.7006	0.687646	6.4639	7.55586	1.16893	9.60668	0.0425718	3.26404
21263380	Q9Y672	ALG6	Dolichyl pyrophosphate Man9GlcNAc2 alpha-1	RecName: Full=Dolichyl pyrophosphate Man9GlcNAc2 alpha-1,3-glucosyltransferase; AltName: Full=Asparagine-linked glycosylation protein 6 homolog; AltName: Full=Dol-P-Glc:Man(9)GlcNAc(2)-PP-Dol alpha-1,3-glucosyltransferase; AltName: Full=Dolichyl-P-Glc:Man9GlcNAc2-PP-dolichyl glucosyltransferase	9.66	1	5	5	72	507	58.1416	8.45557	56.1399	55.2072	42.1889	7.22945	96.0298	164.755	147.811	208.651	40.1913	22.8787	0.569245	154.312	46.5504	0.301665	0.260456	0.00456669	-1.94089
73919458	Q9NUL3	STAU2	Double-stranded RNA-binding protein Staufen homolog 2	RecName: Full=Double-stranded RNA-binding protein Staufen homolog 2	8.95	1	3	4	5	570	62.6013	9.61279	7.13356	6.13817	6.25431	12.8608	0	0	0	0	8.09671	3.207	0.396087	0	0	0	1000	0.00233502	9.96578
215274247	Q16643	DREB	Drebrin	RecName: Full=Drebrin; AltName: Full=Developmentally-regulated brain protein	18.34	1	9	9	47	649	71.3854	4.44971	62.6522	53.91	98.874	45.1813	0	0	7.2169	0	65.1544	23.5842	0.361974	1.80423	3.60845	2	36.1121	0.00181161	5.17441
172046078	Q05193	DYN1	Dynamin-1	RecName: Full=Dynamin-1	35.3	1	18	30	118	864	97.347	7.1665	32.9432	194.375	144.414	67.8765	21.6734	9.66791	32.5262	0	109.902	73.0653	0.664821	15.9669	14.1585	0.886745	6.88314	0.0450241	2.78307
313104240	P11532	DMD	Dystrophin	RecName: Full=Dystrophin	5.13	1	13	14	34	3685	426.484	5.88428	2.20686	1.89892	3.8697	0	8.13061	20.401	7.62622	7.82923	1.99387	1.58626	0.795567	10.9968	6.27291	0.570433	0.181314	0.0318786	-2.46344
78099173	Q9UNE7	CHIP	E3 ubiquitin-protein ligase CHIP	RecName: Full=E3 ubiquitin-protein ligase CHIP; AltName: Full=Antigen NY-CO-7; AltName: Full=CLL-associated antigen KW-8; AltName: Full=Carboxy terminus of Hsp70-interacting protein; AltName: Full=STIP1 homology and U box-containing protein 1	53.47	1	16	16	35	303	34.8342	5.87158	53.6783	103.923	47.0622	181.452	0	27.5679	30.916	0	96.529	62.0477	0.642788	14.621	16.9381	1.15848	6.60209	0.0436687	2.72292
37537897	Q96J02	ITCH	E3 ubiquitin-protein ligase Itchy homolog	RecName: Full=E3 ubiquitin-protein ligase Itchy homolog; Short=Itch; AltName: Full=Atrophin-1-interacting protein 4; Short=AIP4; AltName: Full=NFE2-associated polypeptide 1; Short=NAPP1	8.75	1	6	6	10	903	102.738	6.30322	4.50291	7.74918	19.7395	8.11812	0	0	0	0	10.0274	6.67535	0.665709	0	0	0	1000	0.0238749	9.96578
62511890	Q6UWE0	LRSM1	E3 ubiquitin-protein ligase LRSAM1	RecName: Full=E3 ubiquitin-protein ligase LRSAM1; AltName: Full=Leucine-rich repeat and sterile alpha motif-containing protein 1; AltName: Full=Tsg101-associated ligase; Short=hTAL	11.34	1	6	6	12	723	83.541	5.93506	33.7438	9.67844	4.93079	15.2088	0	0	0	0	15.8905	12.6215	0.794284	0	0	0	1000	0.0454102	9.96578
296439364	Q9HC35	EMAL4	Echinoderm microtubule-associated protein-like 4	RecName: Full=Echinoderm microtubule-associated protein-like 4; Short=EMAP-4; AltName: Full=Restrictedly overexpressed proliferation-associated protein; AltName: Full=Ropp 120	51.38	1	43	43	630	981	108.848	6.40479	190.665	153.36	101.752	276.488	374.134	774.852	763.917	882.284	180.566	73.6087	0.407655	698.797	222.934	0.319025	0.258396	0.00449622	-1.95235
23503088	P22413	ENPP1	Ectonucleotide pyrophosphatase/phosphodiesterase family member 1	RecName: Full=Ectonucleotide pyrophosphatase/phosphodiesterase family member 1; Short=E-NPP 1; AltName: Full=Membrane component chromosome 6 surface marker 1; AltName: Full=Phosphodiesterase I/nucleotide pyrophosphatase 1; AltName: Full=Plasma-cell membrane glycoprotein PC-1; Includes: RecName: Full=Alkaline phosphodiesterase I; Includes: RecName: Full=Nucleotide pyrophosphatase; Short=NPPase	40	1	26	26	214	925	104.857	7.13721	96.7079	41.6068	19.27	0	157.904	298.001	293.685	478.246	39.3962	41.8196	1.06151	306.959	131.419	0.428132	0.128344	0.00816898	-2.96192
74708096	Q5NDL2	EOGT	EGF domain-specific O-linked N-acetylglucosamine transferase	RecName: Full=EGF domain-specific O-linked N-acetylglucosamine transferase; AltName: Full=Extracellular O-linked N-acetylglucosamine transferase; Flags: Precursor	14.04	1	7	7	9	527	61.9708	7.04932	0	33.195	13.5293	13.9102	0	0	0	0	15.1586	13.6542	0.900754	0	0	0	1000	0.0681639	9.96578
306526276	P15502	ELN	Elastin	RecName: Full=Elastin; AltName: Full=Tropoelastin; Flags: Precursor	8.65	1	4	4	21	786	68.4265	10.4038	15.5196	31.1594	31.749	18.6531	0	0	0	0	24.2703	8.39681	0.345971	0	0	0	1000	0.00117143	9.96578
74721543	Q9Y6R1	S4A4	Electrogenic sodium bicarbonate cotransporter 1	RecName: Full=Electrogenic sodium bicarbonate cotransporter 1; Short=Sodium bicarbonate cotransporter; AltName: Full=Na(+)/HCO3(-) cotransporter; AltName: Full=Solute carrier family 4 member 4; AltName: Full=kNBC1	23.26	2	20	21	281	1079	121.383	6.80029	150.737	74.5796	9.91184	13.5879	253.38	317.401	230.065	392.163	62.2041	66.0536	1.06189	298.252	72.6841	0.2437	0.208562	0.00297998	-2.26145
20137966	Q9GZR5	ELOV4	Elongation of very long chain fatty acids protein 4	RecName: Full=Elongation of very long chain fatty acids protein 4; AltName: Full=3-keto acyl-CoA synthase ELOVL4; AltName: Full=ELOVL fatty acid elongase 4; Short=ELOVL FA elongase 4; AltName: Full=Very-long-chain 3-oxoacyl-CoA synthase 4	7.01	1	2	2	9	314	36.8049	9.46631	0	22.2851	34.0601	46.6921	0	0	0	0	25.7593	19.8553	0.7708	0	0	0	1000	0.0409522	9.96578
74753072	Q9NYP7	ELOV5	Elongation of very long chain fatty acids protein 5	RecName: Full=Elongation of very long chain fatty acids protein 5; AltName: Full=3-keto acyl-CoA synthase ELOVL5; AltName: Full=ELOVL fatty acid elongase 5; Short=ELOVL FA elongase 5; AltName: Full=Fatty acid elongase 1; Short=hELO1; AltName: Full=Very-long-chain 3-oxoacyl-CoA synthase 5	3.01	1	1	1	7	299	35.2699	9.42236	13.5991	35.1046	11.9229	24.5173	0	0	0	0	21.286	10.7726	0.506092	0	0	0	1000	0.00752163	9.96578
145558903	Q96EB1	ELP4	Elongator complex protein 4	RecName: Full=Elongator complex protein 4; Short=hELP4; AltName: Full=PAX6 neighbor gene protein	8.73	1	2	2	3	424	46.5582	8.51416	9.58993	8.25179	0	8.64465	0	0	0	0	6.62159	4.44997	0.67204	0	0	0	1000	0.024764	9.96578
134034093	Q8TE02	ELP5	Elongator complex protein 5	RecName: Full=Elongator complex protein 5; AltName: Full=Dermal papilla-derived protein 6; AltName: Full=S-phase 2 protein	13.61	1	4	4	7	316	34.8194	4.97021	25.735	11.072	0	46.3966	0	0	0	0	20.8009	20.0567	0.964222	0	0	0	1000	0.0834002	9.96578
3041681	P17813	EGLN	Endoglin	RecName: Full=Endoglin; AltName: CD_antigen=CD105; Flags: Precursor	8.51	1	5	5	11	658	70.5331	6.60986	12.3591	10.6345	27.0893	5.57041	5.69173	0	0	0	13.9133	9.24442	0.664429	1.42293	2.84587	2	9.77792	0.0416211	3.28953
50400818	O94919	ENDD1	Endonuclease domain-containing 1 protein	RecName: Full=Endonuclease domain-containing 1 protein; Flags: Precursor	23.8	1	10	10	75	500	54.9813	5.70654	105.719	118.958	228.157	43.984	22.471	16.7061	0	57.7014	124.205	76.6176	0.616866	24.2196	24.2702	1.00209	5.12826	0.0472821	2.35847
317373579	Q14249	NUCG	Endonuclease G	RecName: Full=Endonuclease G, mitochondrial; Short=Endo G; Flags: Precursor	7.74	1	2	2	4	297	32.6	9.49561	13.6907	11.7803	12.0032	12.3412	0	0	0	0	12.4538	0.856178	0.068748	0	0	0	1000	1.09303e-07	9.96578
74731474	Q96DN0	ERP27	Endoplasmic reticulum resident protein 27	RecName: Full=Endoplasmic reticulum resident protein 27; Short=ER protein 27; Short=ERp27; Flags: Precursor	33.7	1	7	7	325	273	30.4605	4.64014	744.712	115.344	156.701	0	1083.76	1591.06	960.773	2360.19	254.189	333.67	1.31268	1498.95	635.671	0.424078	0.169579	0.0133418	-2.55997
108935982	Q96RQ1	ERGI2	Endoplasmic reticulum-Golgi intermediate compartment protein 2	RecName: Full=Endoplasmic reticulum-Golgi intermediate compartment protein 2	11.41	1	3	3	14	377	42.5215	6.771	10.7855	37.1221	18.9122	58.3342	9.93411	0	0	0	31.2885	21.1269	0.67523	2.48353	4.96706	2	12.5984	0.0378021	3.65517
90110017	O95672	ECEL1	Endothelin-converting enzyme-like 1	RecName: Full=Endothelin-converting enzyme-like 1; AltName: Full=Xce protein	22.58	1	13	13	38	775	87.7355	7.03467	0	31.6017	73.5991	70.9419	0	0	0	0	44.0357	35.0794	0.796613	0	0	0	1000	0.0458641	9.96578
30923321	Q92556	ELMO1	Engulfment and cell motility protein 1	RecName: Full=Engulfment and cell motility protein 1; AltName: Full=Protein ced-12 homolog	7.15	1	2	5	7	727	83.7756	6.27783	5.59303	14.4378	4.90366	10.0834	0	0	0	0	8.75448	4.43057	0.506091	0	0	0	1000	0.00752163	9.96578
61223942	Q9UBC2	EP15R	Epidermal growth factor receptor substrate 15-like 1	RecName: Full=Epidermal growth factor receptor substrate 15-like 1; AltName: Full=Eps15-related protein; Short=Eps15R	9.14	1	6	6	12	864	94.197	5.10986	18.8247	4.04949	0	29.696	0	0	0	0	13.1425	13.6835	1.04116	0	0	0	1000	0.103132	9.96578
51315907	Q7L775	EPMIP	EPM2A-interacting protein 1	RecName: Full=EPM2A-interacting protein 1; AltName: Full=Laforin-interacting protein	48.11	1	23	23	90	607	70.3251	6.11279	93.7822	80.6962	99.8423	199.268	18.5099	27.5225	54.0138	0	118.397	54.5029	0.460339	25.0115	22.4743	0.898558	4.73371	0.0193665	2.24297
158957575	P41214	EIF2D	Eukaryotic translation initiation factor 2D	RecName: Full=Eukaryotic translation initiation factor 2D; Short=eIF2d; AltName: Full=Hepatocellular carcinoma-associated antigen 56; AltName: Full=Ligatin	15.75	1	6	6	10	584	64.6655	7.6499	6.96255	5.99102	0	0	25.6518	28.6064	8.02015	16.4673	3.23839	3.76035	1.16118	19.6864	9.33839	0.474357	0.164499	0.0170835	-2.60385
74752234	Q9BQ95	ECSIT	Evolutionarily conserved signaling intermediate in Toll pathway	RecName: Full=Evolutionarily conserved signaling intermediate in Toll pathway, mitochondrial; AltName: Full=Protein SITPEC; Flags: Precursor	34.8	1	10	10	22	431	49.1169	6.29053	28.3025	48.7066	33.0855	68.034	0	0	10.8672	0	44.5321	17.9275	0.402575	2.7168	5.43361	2	16.3914	0.00426297	4.03486
290457635	Q17RC7	EX3L4	Exocyst complex component 3-like protein 4	RecName: Full=Exocyst complex component 3-like protein 4	2.63	1	2	2	5	722	79.8461	6.31592	0	9.69185	9.87523	5.07663	0	0	0	0	6.16093	4.66891	0.757826	0	0	0	1000	0.0385854	9.96578
21759409	Q96B26	EXOS8	Exosome complex component RRP43	RecName: Full=Exosome complex component RRP43; AltName: Full=Exosome component 8; AltName: Full=Opa-interacting protein 2; Short=OIP-2; AltName: Full=Ribosomal RNA-processing protein 43; AltName: Full=p9	15.58	1	3	3	7	276	30.0203	5.30029	14.7324	12.6767	38.7495	26.5604	0	0	0	0	23.1797	12.0488	0.519799	0	0	0	1000	0.00848319	9.96578
1168781	P41180	CASR	Extracellular calcium-sensing receptor	RecName: Full=Extracellular calcium-sensing receptor; Short=CaSR; AltName: Full=Parathyroid cell calcium-sensing receptor; Short=PCaR1; Flags: Precursor	21.61	1	19	19	115	1078	120.597	5.96045	98.0699	38.9472	59.5262	190.407	6.94835	7.74868	0	0	96.7375	67.0823	0.693446	3.67426	4.25523	1.15812	26.3285	0.0324639	4.71855
476007832	Q86XX4	FRAS1	Extracellular matrix protein FRAS1	RecName: Full=Extracellular matrix protein FRAS1; Flags: Precursor	4.22	2	11	11	25	4008	442.928	5.56689	4.05801	0.872943	0.889461	0	6.54095	12.5046	2.33721	9.5977	1.4551	1.78431	1.22624	7.74512	4.35049	0.561707	0.187874	0.0367629	-2.41216
21263617	Q96EF6	FBX17	F-box only protein 17	RecName: Full=F-box only protein 17; AltName: Full=F-box only protein 26	20.5	1	4	4	7	278	31.459	8.104	14.6264	37.7564	38.4708	0	0	0	0	0	22.7134	18.7606	0.825973	0	0	0	1000	0.0517654	9.96578
30580428	Q8NEZ5	FBX22	F-box only protein 22	RecName: Full=F-box only protein 22; AltName: Full=F-box protein FBX22p44	38.21	1	11	11	26	403	44.4798	7.03467	50.4483	78.136	61.9223	36.3804	0	0	11.6223	0	56.7218	17.6894	0.311862	2.90556	5.81113	2	19.5218	0.00117163	4.28701
13124249	Q9Y3I1	FBX7	F-box only protein 7	RecName: Full=F-box only protein 7	12.26	1	4	4	12	522	58.4659	6.55127	15.579	20.1078	6.82942	42.1302	0	0	0	0	21.1616	15.0263	0.710074	0	0	0	1000	0.0304898	9.96578
146286173	P0C2W1	FBSP1	F-box/SPRY domain-containing protein 1	RecName: Full=F-box/SPRY domain-containing protein 1; AltName: Full=F-box only protein 45; Short=hFbxo45	7.34	1	2	2	4	286	30.6132	7.82568	0	24.4668	12.4649	12.8158	0	0	0	0	12.4369	9.99233	0.803443	0	0	0	1000	0.0472078	9.96578
23396874	Q9BZK7	TBL1R	F-box-like/WD repeat-containing protein TBL1XR1	RecName: Full=F-box-like/WD repeat-containing protein TBL1XR1; AltName: Full=Nuclear receptor corepressor/HDAC3 complex subunit TBLR1; AltName: Full=TBL1-related protein 1; AltName: Full=Transducin beta-like 1X-related protein 1	23.74	3	8	8	9	514	55.5601	5.5542	15.8215	13.6138	0	35.655	0	0	0	0	16.2726	14.6941	0.902995	0	0	0	1000	0.0686829	9.96578
118582027	Q5JV73	FRPD3	FERM and PDZ domain-containing protein 3	RecName: Full=FERM and PDZ domain-containing protein 3	0.66	1	2	2	3	1810	199.085	8.14795	2.24648	1.93301	1.96959	0	0	0	0	0	1.53727	1.03436	0.672854	0	0	0	1000	0.0248796	9.96578
41018464	Q86UX7	URP2	Fermitin family homolog 3	RecName: Full=Fermitin family homolog 3; AltName: Full=Kindlin-3; AltName: Full=MIG2-like protein; AltName: Full=Unc-112-related protein 2	21.29	1	10	10	22	667	75.905	6.97607	18.2884	47.2096	21.3791	16.4857	11.2299	12.5233	0	0	25.8407	14.3885	0.556816	5.9383	6.87727	1.15812	4.35153	0.0467824	2.12152
62512187	Q9Y613	FHOD1	FH1/FH2 domain-containing protein 1	RecName: Full=FH1/FH2 domain-containing protein 1; AltName: Full=Formin homolog overexpressed in spleen 1; Short=FHOS; AltName: Full=Formin homology 2 domain-containing protein 1	0.95	1	1	1	4	1164	126.473	6.39209	3.49324	3.00581	6.12536	0	0	0	0	0	3.1561	2.51089	0.795567	0	0	0	1000	0.0456601	9.96578
261260095	P09038	FGF2	Fibroblast growth factor 2	RecName: Full=Fibroblast growth factor 2; Short=FGF-2; AltName: Full=Basic fibroblast growth factor; Short=bFGF; AltName: Full=Heparin-binding growth factor 2; Short=HBGF-2; Flags: Precursor	9.72	1	3	3	9	288	30.751	11.1802	14.1185	48.5938	49.5133	0	0	0	0	0	28.0564	24.924	0.888352	0	0	0	1000	0.065319	9.96578
300669710	P02751	FINC	Fibronectin	RecName: Full=Fibronectin; Short=FN; AltName: Full=Cold-insoluble globulin; Short=CIG; Contains: RecName: Full=Anastellin; Contains: RecName: Full=Ugl-Y1; Contains: RecName: Full=Ugl-Y2; Contains: RecName: Full=Ugl-Y3; Flags: Precursor	37.01	1	61	61	1009	2386	262.46	5.70654	264.145	228.754	545.352	267.296	194.635	17.5043	17.6672	84.6416	326.387	147.019	0.450444	78.6121	83.5587	1.06292	4.15186	0.026273	2.05376
224471827	P98095	FBLN2	Fibulin-2	RecName: Full=Fibulin-2; Short=FIBL-2; Flags: Precursor	11.15	1	10	10	57	1184	126.489	4.81787	0	76.8308	90.3283	3.09572	0	0	0	0	42.5637	47.6973	1.12061	0	0	0	1000	0.124556	9.96578
729475	P39748	FEN1	Flap endonuclease 1	RecName: Full=Flap endonuclease 1; Short=FEN-1; AltName: Full=DNase IV; AltName: Full=Flap structure-specific endonuclease 1; AltName: Full=Maturation factor 1; Short=MF1; Short=hFEN-1	17.11	1	4	4	6	380	42.5661	8.6167	21.4007	9.20726	0	28.9368	0	0	0	0	14.8862	12.8285	0.861769	0	0	0	1000	0.0593832	9.96578
116241364	Q14192	FHL2	Four and a half LIM domains protein 2	RecName: Full=Four and a half LIM domains protein 2; Short=FHL-2; AltName: Full=LIM domain protein DRAL; AltName: Full=Skeletal muscle LIM-protein 3; Short=SLIM-3	49.82	1	11	11	42	279	32.1706	7.54736	14.5739	250.807	255.553	13.1374	0	0	0	0	133.518	138.189	1.03498	0	0	0	1000	0.101506	9.96578
74734311	Q9NQ88	TIGAR	Fructose-2	RecName: Full=Fructose-2,6-bisphosphatase TIGAR; AltName: Full=TP53-induced glycolysis and apoptosis regulator	32.59	1	6	6	10	270	30.0431	7.69385	45.1792	0	13.2035	81.4518	0	0	0	0	34.9586	36.3385	1.03947	0	0	0	1000	0.102687	9.96578
119778	P16930	FAAA	Fumarylacetoacetase	RecName: Full=Fumarylacetoacetase; Short=FAA; AltName: Full=Beta-diketonase; AltName: Full=Fumarylacetoacetate hydrolase	64.68	1	20	20	148	419	46.3442	6.94678	126.157	434.213	399.888	157.46	62.5683	59.8072	78.2491	22.952	279.43	160.039	0.572734	55.8942	23.415	0.418916	4.99926	0.0326768	2.32172
134048659	Q92917	GPKOW	G patch domain and KOW motifs-containing protein	RecName: Full=G patch domain and KOW motifs-containing protein; AltName: Full=G patch domain-containing protein 5; AltName: Full=Protein MOS2 homolog; AltName: Full=Protein T54	4.41	1	2	2	3	476	52.1966	6.15088	0	7.35033	7.48941	7.70027	0	0	0	0	5.635	3.75942	0.667155	0	0	0	1000	0.0240764	9.96578
115502242	Q6ZVF9	GRIN3	G protein-regulated inducer of neurite outgrowth 3	RecName: Full=G protein-regulated inducer of neurite outgrowth 3; Short=GRIN3	2.96	1	2	2	24	776	82.3877	7.56201	20.9594	22.5435	27.5641	23.6168	4.82624	0	18.1074	0	23.671	2.81561	0.118948	5.7334	8.55729	1.49253	4.12861	0.00726394	2.04566
229462868	P54803	GALC	Galactocerebrosidase	RecName: Full=Galactocerebrosidase; Short=GALCERase; AltName: Full=Galactocerebroside beta-galactosidase; AltName: Full=Galactosylceramidase; AltName: Full=Galactosylceramide beta-galactosidase; Flags: Precursor	15.91	1	8	8	15	685	76.9847	6.63916	5.93596	35.7537	15.613	21.4034	0	0	0	0	19.6765	12.4736	0.633935	0	0	0	1000	0.019692	9.96578
46577678	O94766	B3GA3	Galactosylgalactosylxylosylprotein 3-beta-glucuronosyltransferase 3	RecName: Full=Galactosylgalactosylxylosylprotein 3-beta-glucuronosyltransferase 3; AltName: Full=Beta-1,3-glucuronyltransferase 3; AltName: Full=Glucuronosyltransferase I; Short=GlcAT-I; AltName: Full=UDP-GlcUA:Gal beta-1,3-Gal-R glucuronyltransferase; Short=GlcUAT-I	46.27	1	8	8	28	335	37.0987	8.26514	60.6885	93.9965	106.417	43.7651	0	0	0	0	76.2167	28.9965	0.380448	0	0	0	1000	0.00190697	9.96578
47115668	Q08380	LG3BP	Galectin-3-binding protein	RecName: Full=Galectin-3-binding protein; AltName: Full=Basement membrane autoantigen p105; AltName: Full=Lectin galactoside-binding soluble 3-binding protein; AltName: Full=Mac-2-binding protein; Short=MAC2BP; Short=Mac-2 BP; AltName: Full=Tumor-associated antigen 90K; Flags: Precursor	31.97	1	17	17	266	585	65.2893	5.2749	354.483	251.193	268.134	695.473	89.6278	14.2788	0	49.3174	392.321	207.101	0.527887	38.306	39.9993	1.04421	10.2418	0.0152914	3.35639
44888808	P60520	GBRL2	Gamma-aminobutyric acid receptor-associated protein-like 2	RecName: Full=Gamma-aminobutyric acid receptor-associated protein-like 2; AltName: Full=GABA(A) receptor-associated protein-like 2; AltName: Full=Ganglioside expression factor 2; Short=GEF-2; AltName: Full=General protein transport factor p16; AltName: Full=Golgi-associated ATPase enhancer of 16 kDa; Short=GATE-16; AltName: Full=MAP1 light chain 3-related protein; Flags: Precursor	36.75	3	6	6	13	117	13.6581	8.104	34.7532	149.52	152.349	62.6552	0	0	0	0	99.8192	60.1227	0.602316	0	0	0	1000	0.0159941	9.96578
269849682	Q8TB36	GDAP1	Ganglioside-induced differentiation-associated protein 1	RecName: Full=Ganglioside-induced differentiation-associated protein 1; Short=GDAP1	39.66	1	14	14	113	358	41.3196	8.33838	295.306	185.688	149.37	491.441	52.3067	0	0	0	280.451	153.731	0.548156	13.0767	26.1534	2	21.4467	0.0139849	4.42268
190359497	A6NHX0	GATL2	GATS-like protein 2	RecName: Full=GATS-like protein 2	20.06	2	5	5	11	329	36.0335	5.16064	0	31.9036	32.5072	55.7041	0	0	0	0	30.0287	22.8809	0.761967	0	0	0	1000	0.0393333	9.96578
156631015	Q2TAA5	ALG11	GDP-Man:Man(3)GlcNAc(2)-PP-Dol alpha-1	RecName: Full=GDP-Man:Man(3)GlcNAc(2)-PP-Dol alpha-1,2-mannosyltransferase; AltName: Full=Asparagine-linked glycosylation protein 11 homolog; AltName: Full=Glycolipid 2-alpha-mannosyltransferase	16.87	1	6	6	43	492	55.6149	8.48486	41.3225	99.5581	115.934	37.2493	0	0	28.5596	0	73.5159	40.1212	0.54575	7.13989	14.2798	2	10.2965	0.020658	3.36408
121116	P06396	GELS	Gelsolin	RecName: Full=Gelsolin; AltName: Full=AGEL; AltName: Full=Actin-depolymerizing factor; Short=ADF; AltName: Full=Brevin; Flags: Precursor	62.66	1	35	35	929	782	85.6442	6.27783	795.547	1011.15	1080.43	862.43	354.401	74.7717	131.768	319.743	937.389	131.198	0.139961	220.171	137.706	0.625447	4.25754	0.000281836	2.09002
212276467	Q9UKN8	TF3C4	General transcription factor 3C polypeptide 4	RecName: Full=General transcription factor 3C polypeptide 4; AltName: Full=TF3C-delta; AltName: Full=Transcription factor IIIC 90 kDa subunit; Short=TFIIIC 90 kDa subunit; Short=TFIIIC90; AltName: Full=Transcription factor IIIC subunit delta	9	1	5	5	8	822	91.9235	6.65381	14.8399	4.2564	4.33693	13.3771	0	0	0	0	9.20258	5.69635	0.618995	0	0	0	1000	0.017887	9.96578
38372884	Q92990	GLMN	Glomulin	RecName: Full=Glomulin; AltName: Full=FK506-binding protein-associated protein; Short=FAP; AltName: Full=FKBP-associated protein	11.28	1	4	4	8	594	68.1646	5.32568	20.536	5.89016	0	24.6824	0	0	0	0	12.7771	11.7277	0.91787	0	0	0	1000	0.0721649	9.96578
311033387	P43220	GLP1R	Glucagon-like peptide 1 receptor	RecName: Full=Glucagon-like peptide 1 receptor; Short=GLP-1 receptor; Short=GLP-1-R; Short=GLP-1R; Flags: Precursor	2.38	1	1	1	3	463	52.991	8.1333	8.78214	7.55671	0	7.91648	0	0	0	0	6.06383	4.07514	0.67204	0	0	0	1000	0.024764	9.96578
74753042	Q9NXC2	GFOD1	Glucose-fructose oxidoreductase domain-containing protein 1	RecName: Full=Glucose-fructose oxidoreductase domain-containing protein 1; Flags: Precursor	5.9	1	2	2	5	390	43.13	5.92236	0	17.9423	18.2818	9.39828	0	0	0	0	11.4056	8.64347	0.757826	0	0	0	1000	0.0385854	9.96578
55584151	P04062	GLCM	Glucosylceramidase	RecName: Full=Glucosylceramidase; AltName: Full=Acid beta-glucosidase; AltName: Full=Alglucerase; AltName: Full=Beta-glucocerebrosidase; AltName: Full=D-glucosyl-N-acylsphingosine glucohydrolase; AltName: Full=Imiglucerase; Flags: Precursor	32.28	1	11	11	44	536	59.6782	7.60596	60.6885	71.8029	53.2083	75.2213	6.98724	15.5841	34.9535	0	65.2302	10.1353	0.155378	14.3812	15.1234	1.05161	4.5358	0.00139867	2.18136
6016167	O15217	GSTA4	Glutathione S-transferase A4	RecName: Full=Glutathione S-transferase A4; AltName: Full=GST class-alpha member 4; AltName: Full=Glutathione S-transferase A4-4	18.47	1	4	4	7	222	25.6877	8.26514	0	31.5203	32.1167	49.5315	0	0	0	0	28.2921	20.6285	0.729124	0	0	0	1000	0.0336011	9.96578
205830913	P32189	GLPK	Glycerol kinase	RecName: Full=Glycerol kinase; Short=GK; Short=Glycerokinase; AltName: Full=ATP:glycerol 3-phosphotransferase	15.56	2	6	6	14	559	61.2051	6.53662	36.3697	18.7769	12.7548	26.2278	0	0	0	0	23.5323	10.1789	0.432553	0	0	0	1000	0.00360132	9.96578
134047785	P21695	GPDA	Glycerol-3-phosphate dehydrogenase [NAD(+)]	RecName: Full=Glycerol-3-phosphate dehydrogenase [NAD(+)], cytoplasmic; Short=GPD-C; Short=GPDH-C	46.42	1	13	13	45	349	37.5433	6.17627	174.762	80.2007	20.4296	210.048	0	0	0	0	121.36	86.7915	0.715158	0	0	0	1000	0.0313045	9.96578
115502208	Q8N9F7	GDPD1	Glycerophosphodiester phosphodiesterase domain-containing protein 1	RecName: Full=Glycerophosphodiester phosphodiesterase domain-containing protein 1; AltName: Full=Glycerophosphodiester phosphodiesterase 4	26.11	1	6	6	11	314	36.144	8.47021	0	55.7127	45.4135	23.346	0	0	0	0	31.1181	24.7521	0.795424	0	0	0	1000	0.0456322	9.96578
1730201	P50440	GATM	Glycine amidinotransferase	RecName: Full=Glycine amidinotransferase, mitochondrial; AltName: Full=L-arginine:glycine amidinotransferase; AltName: Full=Transamidinase; Flags: Precursor	81.8	1	38	38	3071	423	48.4243	8.04541	3047.19	2109.18	2005.82	25.9952	6498.7	9439.17	7130.84	9139.46	1797.05	1270.24	0.706847	8052.04	1456.95	0.180941	0.223179	0.000645924	-2.16373
12644416	Q14749	GNMT	Glycine N-methyltransferase	RecName: Full=Glycine N-methyltransferase	61.02	1	13	13	236	295	32.7214	7.02002	192.969	166.043	338.369	0	533.209	1330.83	1000.26	912.79	174.345	138.703	0.795567	944.273	327.884	0.347235	0.184634	0.00495425	-2.43726
20455502	P49841	GSK3B	Glycogen synthase kinase-3 beta	RecName: Full=Glycogen synthase kinase-3 beta; Short=GSK-3 beta; AltName: Full=Serine/threonine-protein kinase GSK3B	33.57	1	7	8	33	420	46.7149	8.77783	48.4063	99.9645	42.44	69.8158	0	0	33.4555	0	65.1566	26.0123	0.399227	8.36387	16.7277	2	7.79025	0.0104202	2.96167
74746792	Q5VSG8	MANEL	Glycoprotein endo-alpha-1	RecName: Full=Glycoprotein endo-alpha-1,2-mannosidase-like protein	7.22	1	2	2	3	457	51.2847	6.97607	8.89744	7.65592	7.80078	0	0	0	0	0	6.08854	4.09669	0.672854	0	0	0	1000	0.0248796	9.96578
74719147	Q9NS00	C1GLT	Glycoprotein-N-acetylgalactosamine 3-beta-galactosyltransferase 1	RecName: Full=Glycoprotein-N-acetylgalactosamine 3-beta-galactosyltransferase 1; AltName: Full=B3Gal-T8; AltName: Full=Core 1 O-glycan T-synthase; AltName: Full=Core 1 UDP-galactose:N-acetylgalactosamine-alpha-R beta 1,3-galactosyltransferase 1; Short=Beta-1,3-galactosyltransferase; AltName: Full=Core 1 beta1,3-galactosyltransferase 1; Short=C1GalT1; Short=Core 1 beta3-Gal-T1	9.37	1	3	3	4	363	42.1758	6.63916	0	9.63845	9.82082	20.1947	0	0	0	0	9.91348	8.2475	0.831948	0	0	0	1000	0.0530055	9.96578
44887920	O43292	GPAA1	Glycosylphosphatidylinositol anchor attachment 1 protein	RecName: Full=Glycosylphosphatidylinositol anchor attachment 1 protein; Short=GPI anchor attachment protein 1; AltName: Full=GAA1 protein homolog; Short=hGAA1	11.59	1	6	6	38	621	67.58	8.06006	78.5726	22.5363	40.1847	64.9253	24.1234	0	0	0	51.5547	25.0339	0.485579	6.03085	12.0617	2	8.54849	0.0168964	3.09567
152125896	Q68CQ7	GL8D1	Glycosyltransferase 8 domain-containing protein 1	RecName: Full=Glycosyltransferase 8 domain-containing protein 1	11.05	1	3	3	10	371	41.909	9.34912	21.9198	18.8612	38.4362	9.87959	10.0948	0	0	0	22.2742	11.9249	0.535368	2.52369	5.04739	2	8.82604	0.022498	3.14177
9973298	Q9Y625	GPC6	Glypican-6	RecName: Full=Glypican-6; Contains: RecName: Full=Secreted glypican-6; Flags: Precursor	9.01	2	3	3	6	555	62.6949	5.41455	21.9791	12.6081	0	6.6042	0	0	0	0	10.2979	9.3359	0.906587	0	0	0	1000	0.069518	9.96578
46397431	Q9H4G4	GAPR1	Golgi-associated plant pathogenesis-related protein 1	RecName: Full=Golgi-associated plant pathogenesis-related protein 1; Short=GAPR-1; Short=Golgi-associated PR-1 protein; AltName: Full=Glioma pathogenesis-related protein 2; Short=GliPR 2	27.92	1	3	3	11	154	17.2075	9.40771	52.8069	45.4384	92.5963	47.6017	24.3192	0	0	0	59.6108	22.2067	0.372528	6.07981	12.1596	2	9.80472	0.00550795	3.29348
82592879	Q7Z5G4	GOGA7	Golgin subfamily A member 7	RecName: Full=Golgin subfamily A member 7; AltName: Full=Golgi complex-associated protein of 16 kDa	34.31	1	5	5	8	137	15.814	7.04932	0	25.5384	52.0432	133.771	0	0	0	0	52.8382	57.9883	1.09747	0	0	0	1000	0.118231	9.96578
74707851	Q5H8A4	PIGG	GPI ethanolamine phosphate transferase 2	RecName: Full=GPI ethanolamine phosphate transferase 2; AltName: Full=GPI7 homolog; Short=hGPI7; AltName: Full=Phosphatidylinositol-glycan biosynthesis class G protein; Short=PIG-G	7.63	1	5	6	31	983	108.103	7.15186	20.6822	21.3556	39.8927	14.9149	15.2397	8.49753	0	0	24.2114	10.8465	0.447992	5.93431	7.38451	1.24437	4.07989	0.0317536	2.02853
44888284	Q969N2	PIGT	GPI transamidase component PIG-T	RecName: Full=GPI transamidase component PIG-T; AltName: Full=Phosphatidylinositol-glycan biosynthesis class T protein; Flags: Precursor	17.13	1	8	8	33	578	65.6579	8.38232	56.2786	24.2129	30.8387	76.0968	6.47952	0	24.3102	0	46.8568	23.8961	0.509983	7.69743	11.4887	1.49253	6.08732	0.0254866	2.60581
221222450	Q96PE1	GP124	G-protein coupled receptor 124	RecName: Full=G-protein coupled receptor 124; AltName: Full=Tumor endothelial marker 5; Flags: Precursor	4.48	1	3	3	4	1338	142.557	8.44092	0	2.61492	2.66439	5.47882	0	0	0	0	2.68953	2.23755	0.831948	0	0	0	1000	0.0530055	9.96578
45476992	Q9Y653	GPR56	G-protein coupled receptor 56	RecName: Full=G-protein coupled receptor 56; AltName: Full=Protein TM7XN1; Contains: RecName: Full=GPR56 N-terminal fragment; Short=GPR56 NT; Short=GPR56(N); AltName: Full=GPR56 extracellular subunit; AltName: Full=GPR56 subunit alpha; Contains: RecName: Full=GPR56 C-terminal fragment; Short=GPR56 CT; Short=GPR56(C); AltName: Full=GPR56 seven-transmembrane subunit; Short=GPR56 7TM; AltName: Full=…	5.19	1	2	2	4	693	77.6882	8.48486	5.86743	0	5.14424	10.5782	0	0	0	0	5.39746	4.3304	0.802304	0	0	0	1000	0.0469825	9.96578
74753569	Q4V328	GRAP1	GRIP1-associated protein 1	RecName: Full=GRIP1-associated protein 1; Short=GRASP-1	25.8	1	13	13	17	841	95.9308	5.10986	33.8441	4.16023	0	39.2247	0	0	0	0	19.3073	20.085	1.04028	0	0	0	1000	0.102902	9.96578
74730346	Q8TAE8	G45IP	Growth arrest and DNA damage-inducible proteins-interacting protein 1	RecName: Full=Growth arrest and DNA damage-inducible proteins-interacting protein 1; AltName: Full=CKII beta-associating protein; AltName: Full=CR6-interacting factor 1; Short=CRIF1; AltName: Full=Papillomavirus L2-interacting nuclear protein 1; Short=PLINP; Short=PLINP-1; AltName: Full=p53-responsive gene 6 protein	42.34	1	7	7	7	222	25.3682	10.0229	54.9477	15.7602	0	49.5315	0	0	0	0	30.0598	26.4992	0.881549	0	0	0	1000	0.0637785	9.96578
51702266	P62993	GRB2	Growth factor receptor-bound protein 2	RecName: Full=Growth factor receptor-bound protein 2; AltName: Full=Adapter protein GRB2; AltName: Full=Protein Ash; AltName: Full=SH2/SH3 adapter GRB2	50.69	1	10	10	56	217	25.1904	6.31592	149.903	290.219	246.426	168.909	34.5176	38.4934	21.5842	44.3175	213.864	65.8339	0.30783	34.7282	9.64263	0.27766	6.15824	0.00168827	2.62252
399536	P30793	GCH1	GTP cyclohydrolase 1	RecName: Full=GTP cyclohydrolase 1; AltName: Full=GTP cyclohydrolase I; Short=GTP-CH-I	30.4	1	7	7	37	250	27.8853	8.55811	0	181.935	185.378	161.274	0	0	0	0	132.147	88.7386	0.671515	0	0	0	1000	0.0246896	9.96578
57015286	O75616	ERAL1	GTPase Era	RecName: Full=GTPase Era, mitochondrial; Short=H-ERA; Short=hERA; AltName: Full=Conserved ERA-like GTPase; Short=CEGA; AltName: Full=ERA-W; AltName: Full=ERA-like protein 1; Flags: Precursor	2.75	1	1	1	3	437	48.3195	8.83643	9.30465	8.00631	8.1578	0	0	0	0	0	6.36719	4.28419	0.672854	0	0	0	1000	0.0248796	9.96578
62286631	Q96HU8	DIRA2	GTP-binding protein Di-Ras2	RecName: Full=GTP-binding protein Di-Ras2; AltName: Full=Distinct subgroup of the Ras family member 2; Flags: Precursor	17.59	1	3	3	4	199	22.4706	8.76318	20.4328	17.5817	0	36.8375	0	0	0	0	18.713	15.0876	0.806265	0	0	0	1000	0.0477683	9.96578
52000964	P63096	GNAI1	Guanine nucleotide-binding protein G(i) subunit alpha-1	RecName: Full=Guanine nucleotide-binding protein G(i) subunit alpha-1; AltName: Full=Adenylate cyclase-inhibiting G alpha protein	53.39	4	9	17	219	354	40.3352	5.97314	505.395	424.99	382.679	673.012	137.534	23.5962	172.003	54.3328	496.519	128.199	0.258195	96.8665	69.467	0.717141	5.12581	0.00154077	2.35778
232133	P09471	GNAO	Guanine nucleotide-binding protein G(o) subunit alpha	RecName: Full=Guanine nucleotide-binding protein G(o) subunit alpha	71.19	1	16	18	204	354	40.0249	5.52881	562.826	415.107	433.032	486.64	105.796	23.5962	132.31	54.3328	474.401	66.3224	0.139802	79.0086	49.1189	0.62169	6.00442	7.38618e-05	2.58603
251757492	P50148	GNAQ	Guanine nucleotide-binding protein G(q) subunit alpha	RecName: Full=Guanine nucleotide-binding protein G(q) subunit alpha; AltName: Full=Guanine nucleotide-binding protein alpha-q	57.66	1	9	19	106	359	42.1153	5.68115	226.525	194.917	218.465	296.085	41.7288	46.5352	117.42	0	233.998	43.5096	0.18594	51.4211	48.7095	0.947267	4.55062	0.0013925	2.18606
116248089	Q5JWF2	GNAS1	Guanine nucleotide-binding protein G(s) subunit alpha isoforms XLas	RecName: Full=Guanine nucleotide-binding protein G(s) subunit alpha isoforms XLas; AltName: Full=Adenylate cyclase-stimulating G alpha protein; AltName: Full=Extra large alphas protein; Short=XLalphas	28.25	2	17	22	278	1037	110.956	5.03369	121.553	283.409	147.824	265.091	86.6768	16.1101	76.7831	18.5475	204.469	81.6302	0.39923	49.5294	37.414	0.75539	4.12824	0.0136174	2.04553
121005	P19086	GNAZ	Guanine nucleotide-binding protein G(z) subunit alpha	RecName: Full=Guanine nucleotide-binding protein G(z) subunit alpha; AltName: Full=G(x) alpha chain; AltName: Full=Gz-alpha	44.51	1	12	13	40	355	40.8979	7.60596	68.7233	187.257	40.1685	113.574	0	0	0	0	102.431	64.1158	0.625943	0	0	0	1000	0.0187135	9.96578
399328	Q02153	GCYB1	Guanylate cyclase soluble subunit beta-1	RecName: Full=Guanylate cyclase soluble subunit beta-1; Short=GCS-beta-1; AltName: Full=Guanylate cyclase soluble subunit beta-3; Short=GCS-beta-3; AltName: Full=Soluble guanylate cyclase small subunit	19.87	1	9	9	17	619	70.4696	5.35107	6.56887	33.9136	34.5553	23.6855	0	0	0	0	24.6808	13.0612	0.529204	0	0	0	1000	0.00918831	9.96578
226693513	P51790	CLCN3	H(+)/Cl(-) exchange transporter 3	RecName: Full=H(+)/Cl(-) exchange transporter 3; AltName: Full=Chloride channel protein 3; Short=ClC-3; AltName: Full=Chloride transporter ClC-3	5.26	2	5	5	20	818	90.9073	6.27783	24.8541	21.386	17.4326	13.4425	9.15687	0	5.72588	0	19.2788	4.93272	0.255862	3.72069	4.51885	1.21452	5.18152	0.00349864	2.37337
2495344	Q92598	HS105	Heat shock protein 105 kDa	RecName: Full=Heat shock protein 105 kDa; AltName: Full=Antigen NY-CO-25; AltName: Full=Heat shock 110 kDa protein	43.36	3	28	30	233	858	96.8037	5.38916	217.998	236.513	178.663	252.045	34.9199	38.9421	49.1304	67.251	221.305	31.6515	0.143022	47.5609	14.425	0.303296	4.65308	5.82519e-05	2.21819
71152119	O14964	HGS	Hepatocyte growth factor-regulated tyrosine kinase substrate	RecName: Full=Hepatocyte growth factor-regulated tyrosine kinase substrate; AltName: Full=Hrs; AltName: Full=Protein pp110	15.57	1	12	12	46	777	86.1376	6.16357	41.8649	76.5494	13.7643	66.042	4.82003	0	12.056	12.377	49.5551	27.9322	0.563659	7.31326	5.99541	0.819801	6.77607	0.0253734	2.76045
68052386	Q9Y3E1	HDGR3	Hepatoma-derived growth factor-related protein 3	RecName: Full=Hepatoma-derived growth factor-related protein 3; Short=HRP-3; AltName: Full=Hepatoma-derived growth factor 2; Short=HDGF-2	29.06	1	4	7	31	203	22.606	7.98682	180.272	51.7058	52.6841	270.837	18.4491	0	0	0	138.875	106.701	0.768323	4.61227	9.22453	2	30.1099	0.0460731	4.91216
206729871	P52790	HXK3	Hexokinase-3	RecName: Full=Hexokinase-3; AltName: Full=Hexokinase type III; Short=HK III	4.12	1	1	3	8	923	98.9621	5.40186	4.40534	7.58127	19.3118	0	0	0	0	0	7.8246	8.265	1.05628	0	0	0	1000	0.107141	9.96578
23831169	Q15651	HMGN3	High mobility group nucleosome-binding domain-containing protein 3	RecName: Full=High mobility group nucleosome-binding domain-containing protein 3; AltName: Full=Thyroid receptor-interacting protein 7; Short=TR-interacting protein 7; Short=TRIP-7	15.15	1	1	1	5	99	10.6595	9.65674	82.144	70.682	0	37.0235	0	0	0	0	47.4624	36.9847	0.779243	0	0	0	1000	0.0425296	9.96578
74752900	Q9NQE9	HINT3	Histidine triad nucleotide-binding protein 3	RecName: Full=Histidine triad nucleotide-binding protein 3; Short=HINT-3	10.99	1	2	2	10	182	20.3481	6.59521	22.3414	57.6718	78.3507	20.1392	20.5778	0	0	0	44.6258	28.3064	0.634307	5.14445	10.2889	2	8.67454	0.0394938	3.11679
3334209	O14929	HAT1	Histone acetyltransferase type B catalytic subunit	RecName: Full=Histone acetyltransferase type B catalytic subunit; AltName: Full=Histone acetyltransferase 1	16.71	1	5	5	9	419	49.4808	5.69385	0	25.0508	25.5248	26.2434	0	0	0	0	19.2047	12.8125	0.667155	0	0	0	1000	0.0240764	9.96578
29839394	Q9BY41	HDAC8	Histone deacetylase 8	RecName: Full=Histone deacetylase 8; Short=HD8	7.43	1	2	2	4	377	41.7307	5.63037	0	18.561	9.45612	9.72236	0	0	0	0	9.43488	7.58039	0.803443	0	0	0	1000	0.0472078	9.96578
313104132	O14686	KMT2D	Histone-lysine N-methyltransferase 2D	RecName: Full=Histone-lysine N-methyltransferase 2D; Short=Lysine N-methyltransferase 2D; AltName: Full=ALL1-related protein; AltName: Full=Myeloid/lymphoid or mixed-lineage leukemia protein 2	1.26	1	3	3	3	5537	593.017	5.57959	0.734356	0.631887	0	0.66197	0	0	0	0	0.507053	0.34076	0.67204	0	0	0	1000	0.024764	9.96578
25091217	Q8WTS6	SETD7	Histone-lysine N-methyltransferase SETD7	RecName: Full=Histone-lysine N-methyltransferase SETD7; AltName: Full=Histone H3-K4 methyltransferase SETD7; Short=H3-K4-HMTase SETD7; AltName: Full=Lysine N-methyltransferase 7; AltName: Full=SET domain-containing protein 7; AltName: Full=SET7/9	16.67	1	4	4	10	366	40.6951	4.62744	11.1096	38.2378	38.9613	10.0146	0	0	0	0	24.5808	16.1963	0.658899	0	0	0	1000	0.0229391	9.96578
212276523	Q9H7B4	SMYD3	Histone-lysine N-methyltransferase SMYD3	RecName: Full=Histone-lysine N-methyltransferase SMYD3; AltName: Full=SET and MYND domain-containing protein 3; AltName: Full=Zinc finger MYND domain-containing protein 1	14.25	1	5	5	8	428	49.0646	7.25439	0	40.8733	16.6587	8.56385	0	0	0	0	16.524	17.6003	1.06514	0	0	0	1000	0.109505	9.96578
122157	P13746	1A11	HLA class I histocompatibility antigen	RecName: Full=HLA class I histocompatibility antigen, A-11 alpha chain; AltName: Full=MHC class I antigen A*11; Flags: Precursor	47.95	1	0	15	152	365	40.9112	6.15088	211.662	460.111	390.68	220.924	123.129	45.7703	89.8257	52.6953	320.844	124.066	0.386686	77.855	35.8489	0.460458	4.12105	0.00936382	2.04301
122138	P01892	1A02	HLA class I histocompatibility antigen	RecName: Full=HLA class I histocompatibility antigen, A-2 alpha chain; AltName: Full=MHC class I antigen A*2; Flags: Precursor	62.47	1	1	20	213	365	40.8962	6.99072	501.304	536.796	712.992	160.672	102.607	68.6554	89.8257	79.043	477.941	230.881	0.483075	85.0328	14.5594	0.171221	5.62066	0.0145531	2.49074
231359	P30447	1A23	HLA class I histocompatibility antigen	RecName: Full=HLA class I histocompatibility antigen, A-23 alpha chain; AltName: Full=HLA class I histocompatibility antigen, A-9 alpha chain; AltName: Full=MHC class I antigen A*23; Flags: Precursor	49.32	1	0	15	159	365	40.7071	6.34131	222.802	517.624	449.282	190.798	112.868	45.7703	64.1612	52.6953	345.127	162.67	0.471334	68.8737	30.2941	0.439851	5.01101	0.0156297	2.3251
32363482	P05534	1A24	HLA class I histocompatibility antigen	RecName: Full=HLA class I histocompatibility antigen, A-24 alpha chain; AltName: Full=Aw-24; AltName: Full=HLA class I histocompatibility antigen, A-9 alpha chain; AltName: Full=MHC class I antigen A*24; Flags: Precursor	49.32	1	0	16	146	365	40.663	6.34131	222.802	431.354	419.981	170.714	112.868	45.7703	76.9935	52.6953	311.213	133.941	0.430385	72.0817	30.3082	0.42047	4.3175	0.0131004	2.1102
1168209	P30450	1A26	HLA class I histocompatibility antigen	RecName: Full=HLA class I histocompatibility antigen, A-26 alpha chain; AltName: Full=MHC class I antigen A*26; Flags: Precursor	60	4	0	18	210	365	41.0361	6.53662	245.082	843.536	605.555	190.798	92.3464	68.6554	64.1612	52.6953	471.243	308.998	0.65571	69.4646	16.669	0.239964	6.78392	0.0408404	2.76212
2851401	P30512	1A29	HLA class I histocompatibility antigen	RecName: Full=HLA class I histocompatibility antigen, A-29 alpha chain; AltName: Full=Aw-19; AltName: Full=MHC class I antigen A*29; Flags: Precursor	50.68	1	0	14	193	365	40.8372	7.00537	245.082	709.337	595.787	180.756	92.3464	45.7703	64.1612	52.6953	432.741	259.359	0.599342	63.7433	20.5215	0.32194	6.7888	0.0296998	2.76316
1345596	P16188	1A30	HLA class I histocompatibility antigen	RecName: Full=HLA class I histocompatibility antigen, A-30 alpha chain; AltName: Full=MHC class I antigen A*30; Flags: Precursor	41.92	1	0	12	182	365	40.8792	6.1001	233.942	575.138	576.253	200.84	123.129	45.7703	76.9935	52.6953	396.543	207.309	0.52279	74.6469	34.9843	0.468664	5.31225	0.022163	2.40932
231367	P16189	1A31	HLA class I histocompatibility antigen	RecName: Full=HLA class I histocompatibility antigen, A-31 alpha chain; AltName: Full=MHC class I antigen A*31; Flags: Precursor	57.53	1	0	17	217	365	40.9782	6.46826	245.082	795.608	742.293	180.756	92.3464	45.7703	64.1612	52.6953	490.935	322.832	0.657586	63.7433	20.5215	0.32194	7.70174	0.0384789	2.94518
1168210	P10314	1A32	HLA class I histocompatibility antigen	RecName: Full=HLA class I histocompatibility antigen, A-32 alpha chain; AltName: Full=MHC class I antigen A*32; Flags: Precursor	56.16	2	0	16	202	365	41.0222	6.46826	256.222	718.923	625.089	200.84	102.607	45.7703	76.9935	52.6953	450.268	259.875	0.577157	69.5166	25.8052	0.37121	6.47714	0.0267731	2.69536
2851527	P16190	1A33	HLA class I histocompatibility antigen	RecName: Full=HLA class I histocompatibility antigen, A-33 alpha chain; AltName: Full=Aw-19; AltName: Full=Aw-33; AltName: Full=MHC class I antigen A*33; Flags: Precursor	56.44	1	0	16	195	365	40.8662	6.69775	222.802	757.265	615.322	160.672	82.0857	68.6554	51.329	52.6953	439.015	292.455	0.666162	63.6914	14.5686	0.228738	6.89285	0.0427053	2.7851
231368	P30453	1A34	HLA class I histocompatibility antigen	RecName: Full=HLA class I histocompatibility antigen, A-34 alpha chain; AltName: Full=Aw-34; AltName: Full=HLA class I histocompatibility antigen, A-10 alpha chain; AltName: Full=MHC class I antigen A*34; Flags: Precursor	61.64	1	0	18	229	365	41.0291	6.30322	278.502	881.879	693.458	200.84	102.607	68.6554	76.9935	52.6953	513.67	327.143	0.636875	75.2378	20.8459	0.277067	6.82728	0.0367833	2.77131
115502347	P10316	1A69	HLA class I histocompatibility antigen	RecName: Full=HLA class I histocompatibility antigen, A-69 alpha chain; AltName: Full=Aw-69; AltName: Full=HLA class I histocompatibility antigen, A-28 alpha chain; AltName: Full=MHC class I antigen A*69; Flags: Precursor	61.37	2	0	19	222	365	40.9512	6.90283	490.164	603.895	712.992	170.714	102.607	91.5405	102.658	79.043	494.441	234.209	0.473685	93.9622	11.2368	0.119589	5.26213	0.014215	2.39565
1168212	Q09160	1A80	HLA class I histocompatibility antigen	RecName: Full=HLA class I histocompatibility antigen, A-80 alpha chain; AltName: Full=Aw-80; AltName: Full=HLA class I histocompatibility antigen, A-1 alpha chain; AltName: Full=MHC class I antigen A*80; Flags: Precursor	38.63	1	0	11	81	365	40.7662	6.30322	111.401	210.884	273.476	100.42	61.5643	0	64.1612	0	174.045	82.8425	0.475982	31.4314	36.3093	1.15519	5.53731	0.0197289	2.46919
122132	P17693	HLAG	HLA class I histocompatibility antigen	RecName: Full=HLA class I histocompatibility antigen, alpha chain G; AltName: Full=HLA G antigen; AltName: Full=MHC class I antigen G; Flags: Precursor	10.95	1	1	2	12	338	38.1998	5.69385	12.03	41.4054	31.6416	32.5325	11.0804	0	0	0	29.4024	12.392	0.421463	2.77009	5.54018	2	10.6142	0.0077662	3.40793
231383	P30462	1B14	HLA class I histocompatibility antigen	RecName: Full=HLA class I histocompatibility antigen, B-14 alpha chain; AltName: Full=MHC class I antigen B*14; Flags: Precursor	42.27	1	0	12	118	362	40.3329	5.8335	213.416	405.933	354.526	81.0018	41.383	46.1496	90.5701	0	263.719	146.5	0.555515	44.5257	37.0366	0.831804	5.92286	0.0272943	2.56629
34305677	P03989	1B27	HLA class I histocompatibility antigen	RecName: Full=HLA class I histocompatibility antigen, B-27 alpha chain; AltName: Full=MHC class I antigen B*27; Flags: Precursor	33.15	1	0	10	120	362	40.403	5.8208	190.951	405.933	384.07	91.127	41.383	23.0748	103.509	0	268.02	152.445	0.568782	41.9916	44.3692	1.05662	6.38271	0.0292876	2.67417
122160	P18463	1B37	HLA class I histocompatibility antigen	RecName: Full=HLA class I histocompatibility antigen, B-37 alpha chain; AltName: Full=MHC class I antigen B*37; Flags: Precursor	38.12	2	0	12	147	362	40.4311	6.15088	247.113	492.919	472.702	101.252	51.7287	46.1496	116.447	0	328.496	188.054	0.572469	53.5814	47.8949	0.893871	6.13079	0.0298268	2.61607
34305608	Q95365	1B38	HLA class I histocompatibility antigen	RecName: Full=HLA class I histocompatibility antigen, B-38 alpha chain; AltName: Full=Bw-4; AltName: Full=MHC class I antigen B*38; Flags: Precursor	42.27	3	0	13	137	362	40.3911	6.30322	224.648	492.919	413.614	101.252	41.383	46.1496	103.509	0	308.108	177.99	0.577687	47.7603	42.5527	0.890963	6.45113	0.0293644	2.68955
231398	P30475	1B39	HLA class I histocompatibility antigen	RecName: Full=HLA class I histocompatibility antigen, B-39 alpha chain; AltName: Full=MHC class I antigen B*39; Flags: Precursor	42.27	3	0	13	137	362	40.303	6.15088	224.648	483.254	413.614	101.252	51.7287	46.1496	103.509	0	305.692	174.68	0.571424	50.3468	42.3498	0.841162	6.07173	0.0295177	2.60211
416557	Q04826	1B40	HLA class I histocompatibility antigen	RecName: Full=HLA class I histocompatibility antigen, B-40 alpha chain; AltName: Full=Bw-60; AltName: Full=MHC class I antigen B*40; Flags: Precursor	41.71	2	0	12	116	362	40.4801	6.53662	213.416	376.938	354.526	101.252	41.383	46.1496	77.6315	0	261.533	129.062	0.493484	41.291	31.881	0.772105	6.33389	0.016137	2.66309
231403	P30480	1B42	HLA class I histocompatibility antigen	RecName: Full=HLA class I histocompatibility antigen, B-42 alpha chain; AltName: Full=MHC class I antigen B*42; Flags: Precursor	45.58	1	0	12	132	362	40.3079	5.84619	247.113	444.593	403.766	91.127	31.0372	69.2243	103.509	0	296.65	161.302	0.543745	50.9426	45.051	0.88435	5.82322	0.026142	2.54182
231404	P30481	1B44	HLA class I histocompatibility antigen	RecName: Full=HLA class I histocompatibility antigen, B-44 alpha chain; AltName: Full=Bw-44; AltName: Full=MHC class I antigen B*44; Flags: Precursor	32.6	1	0	10	105	362	40.4561	6.03662	168.486	386.603	324.982	81.0018	41.383	23.0748	51.7544	0	240.268	140.367	0.58421	29.053	22.7097	0.781665	8.26999	0.0249305	3.04789
231409	P30486	1B48	HLA class I histocompatibility antigen	RecName: Full=HLA class I histocompatibility antigen, B-48 alpha chain; AltName: Full=Bw-48; AltName: Full=MHC class I antigen B*48; Flags: Precursor	43.37	2	0	12	96	362	40.337	5.99854	258.345	309.282	236.351	60.7513	31.0372	46.1496	77.6315	0	216.182	108.029	0.499713	38.7046	32.2881	0.834219	5.58545	0.0198617	2.48167
1345599	P30487	1B49	HLA class I histocompatibility antigen	RecName: Full=HLA class I histocompatibility antigen, B-49 alpha chain; AltName: Full=HLA class I histocompatibility antigen, B-21 alpha chain; AltName: Full=MHC class I antigen B*49; Flags: Precursor	41.71	5	0	13	110	362	40.5562	6.46826	202.183	376.938	324.982	101.252	41.383	23.0748	64.6929	0	251.339	124.017	0.493426	32.2877	27.4481	0.850111	7.78436	0.0136475	2.96058
231414	P30491	1B53	HLA class I histocompatibility antigen	RecName: Full=HLA class I histocompatibility antigen, B-53 alpha chain; AltName: Full=Bw-53; AltName: Full=MHC class I antigen B*53; Flags: Precursor	42.54	2	0	13	189	362	40.4702	6.45557	258.345	647.56	620.421	151.878	82.766	69.2243	103.509	53.132	419.551	251.643	0.599791	77.1578	21.3385	0.276557	5.43757	0.0350348	2.44296
231415	P30492	1B54	HLA class I histocompatibility antigen	RecName: Full=HLA class I histocompatibility antigen, B-54 alpha chain; AltName: Full=Bw-22; AltName: Full=Bw-54; AltName: Full=MHC class I antigen B*54; Flags: Precursor	36.46	1	0	11	174	362	40.355	6.30322	280.81	541.244	551.485	162.004	82.766	46.1496	116.447	53.132	383.886	193.828	0.50491	74.6237	32.0842	0.429946	5.14429	0.0198585	2.36297
122174	P18465	1B57	HLA class I histocompatibility antigen	RecName: Full=HLA class I histocompatibility antigen, B-57 alpha chain; AltName: Full=Bw-57; AltName: Full=MHC class I antigen B*57; Flags: Precursor	37.29	1	0	11	152	362	40.1989	6.30322	269.578	463.924	433.31	162.004	82.766	46.1496	103.509	53.132	332.204	141.966	0.427345	71.3891	26.6549	0.373376	4.65342	0.0112143	2.21829
34305704	Q29940	1B59	HLA class I histocompatibility antigen	RecName: Full=HLA class I histocompatibility antigen, B-59 alpha chain; AltName: Full=MHC class I antigen B*59; Flags: Precursor	39.5	2	0	12	179	362	40.5592	6.30322	280.81	570.239	541.637	162.004	93.1117	69.2243	129.386	53.132	388.673	199.481	0.513236	86.2135	33.1384	0.384376	4.50826	0.0242742	2.17257
122162	P01889	1B07	HLA class I histocompatibility antigen	RecName: Full=HLA class I histocompatibility antigen, B-7 alpha chain; AltName: Full=MHC class I antigen B*7; Flags: Precursor	39.78	1	0	11	113	362	40.435	5.84619	224.648	376.938	315.134	91.127	31.0372	69.2243	90.5701	0	251.962	124.129	0.492648	47.7079	40.2247	0.843145	5.28134	0.0203059	2.4009
34222512	Q31612	1B73	HLA class I histocompatibility antigen	RecName: Full=HLA class I histocompatibility antigen, B-73 alpha chain; AltName: Full=MHC class I antigen B*73; Flags: Precursor	29.2	1	0	8	115	363	40.4099	6.23975	235.231	308.43	373.191	80.7786	30.9517	69.0336	116.127	26.4928	249.408	125.755	0.504214	60.6512	41.6198	0.686216	4.11217	0.0291836	2.0399
231421	P30498	1B78	HLA class I histocompatibility antigen	RecName: Full=HLA class I histocompatibility antigen, B-78 alpha chain; AltName: Full=MHC class I antigen B*78; Flags: Precursor	39.23	1	0	11	156	362	40.453	6.25244	224.648	541.244	492.398	121.503	72.4202	69.2243	77.6315	53.132	344.948	203.857	0.59098	68.102	10.5644	0.155126	5.06517	0.0349926	2.34061
231381	P30460	1B08	HLA class I histocompatibility antigen	RecName: Full=HLA class I histocompatibility antigen, B-8 alpha chain; AltName: Full=MHC class I antigen B*8; Flags: Precursor	45.58	1	0	12	130	362	40.3058	5.70654	235.88	434.928	403.766	81.0018	41.383	69.2243	103.509	0	288.894	163.861	0.567201	53.529	43.8071	0.818381	5.39696	0.0321973	2.43215
34223723	P30508	1C12	HLA class I histocompatibility antigen	RecName: Full=HLA class I histocompatibility antigen, Cw-12 alpha chain; AltName: Full=MHC class I antigen Cw*12; Flags: Precursor	52.19	5	0	15	218	366	40.8601	6.30322	266.631	669.161	779.226	210.306	92.0941	68.4678	115.175	52.5514	481.331	284.94	0.591983	82.072	27.403	0.33389	5.86474	0.0315967	2.55207
34395950	P30510	1C14	HLA class I histocompatibility antigen	RecName: Full=HLA class I histocompatibility antigen, Cw-14 alpha chain; AltName: Full=MHC class I antigen Cw*14; Flags: Precursor	42.62	2	0	13	186	366	40.8121	6.15088	211.083	554.448	681.823	180.262	81.8614	68.4678	102.377	52.5514	406.904	249.708	0.613677	76.3145	21.1053	0.276557	5.33193	0.0386228	2.41466
543713	Q07000	1C15	HLA class I histocompatibility antigen	RecName: Full=HLA class I histocompatibility antigen, Cw-15 alpha chain; AltName: Full=MHC class I antigen Cw*15; Flags: Precursor	46.72	1	1	13	178	366	40.8372	6.32861	211.083	554.448	711.044	140.204	51.1634	22.8226	102.377	0	404.195	273.078	0.675611	44.0909	44.135	1.001	9.16731	0.0404674	3.1965
34395506	Q95604	1C17	HLA class I histocompatibility antigen	RecName: Full=HLA class I histocompatibility antigen, Cw-17 alpha chain; AltName: Full=MHC class I antigen Cw*17; Flags: Precursor	34.95	1	0	10	161	372	41.2126	6.80029	306.053	423.237	517.494	137.943	70.4735	67.3635	88.1354	77.5556	346.181	163.564	0.47248	75.882	9.2153	0.121443	4.5621	0.01641	2.1897
84028168	P10321	1C07	HLA class I histocompatibility antigen	RecName: Full=HLA class I histocompatibility antigen, Cw-7 alpha chain; AltName: Full=MHC class I antigen Cw*7; Flags: Precursor	47.54	1	2	14	184	366	40.6229	6.03662	366.618	516.21	603.9	140.204	71.6288	68.4678	127.972	26.2757	406.733	202.901	0.498857	73.586	41.7377	0.567196	5.52731	0.0182176	2.46658
296434531	Q93099	HGD	Homogentisate 1	RecName: Full=Homogentisate 1,2-dioxygenase; AltName: Full=Homogentisate oxygenase; AltName: Full=Homogentisic acid oxidase; AltName: Full=Homogentisicase	27.87	1	9	9	30	445	49.9316	6.96143	0	15.7248	16.0223	0	33.6644	56.3128	157.88	86.444	7.93676	9.16538	1.1548	83.5753	54.0486	0.646705	0.0949654	0.0328751	-3.39645
6686278	P50502	F10A1	Hsc70-interacting protein	RecName: Full=Hsc70-interacting protein; Short=Hip; AltName: Full=Aging-associated protein 2; AltName: Full=Progesterone receptor-associated p48 protein; AltName: Full=Protein FAM10A1; AltName: Full=Putative tumor suppressor ST13; AltName: Full=Renal carcinoma antigen NY-REN-33; AltName: Full=Suppression of tumorigenicity 13 protein	27.91	3	9	9	153	369	41.3055	5.2749	253.444	227.561	550.685	228.462	182.691	0	101.545	0	315.038	157.555	0.500113	71.059	88.487	1.24526	4.43347	0.03556	2.14844
21542000	Q16543	CDC37	Hsp90 co-chaperone Cdc37	RecName: Full=Hsp90 co-chaperone Cdc37; AltName: Full=Hsp90 chaperone protein kinase-targeting subunit; AltName: Full=p50Cdc37; Contains: RecName: Full=Hsp90 co-chaperone Cdc37, N-terminally processed	48.68	1	16	16	113	378	44.44	5.24951	204.382	305.447	113.173	290.899	118.894	44.1961	61.9546	0	228.475	88.8752	0.388993	56.2612	49.2144	0.874749	4.06098	0.0146698	2.02183
296434520	P42858	HD	Huntingtin	RecName: Full=Huntingtin; AltName: Full=Huntington disease protein; Short=HD protein	4.96	1	10	10	20	3142	347.383	6.20166	5.17649	4.45418	3.40384	9.33248	1.19197	0	0	0	5.59175	2.59785	0.464587	0.297992	0.595983	2	18.7648	0.00734765	4.22995
206729937	O00291	HIP1	Huntingtin-interacting protein 1	RecName: Full=Huntingtin-interacting protein 1; Short=HIP-1; AltName: Full=Huntingtin-interacting protein I; Short=HIP-I	6.27	1	4	5	7	1037	116.148	5.30029	3.92105	13.4957	6.87552	0	0	0	0	0	6.07307	5.69364	0.937523	0	0	0	1000	0.0768603	9.96578
47605684	Q86UW8	HPLN4	Hyaluronan and proteoglycan link protein 4	RecName: Full=Hyaluronan and proteoglycan link protein 4; AltName: Full=Brain link protein 2; Flags: Precursor	48.51	1	13	13	42	402	42.7745	8.85107	0	182.771	177.361	9.11773	0	0	0	0	92.3124	101.421	1.09868	0	0	0	1000	0.118559	9.96578
32129605	Q9NWT6	HIF1N	Hypoxia-inducible factor 1-alpha inhibitor	RecName: Full=Hypoxia-inducible factor 1-alpha inhibitor; AltName: Full=Factor inhibiting HIF-1; Short=FIH-1; AltName: Full=Hypoxia-inducible factor asparagine hydroxylase	15.19	1	4	4	7	349	40.2599	5.56689	0	30.0753	20.4296	21.0048	0	0	0	0	17.8774	12.7107	0.710991	0	0	0	1000	0.030636	9.96578
125766	P01602	KV110	Ig kappa chain V-I region HK102	RecName: Full=Ig kappa chain V-I region HK102; Flags: Precursor	15.38	1	1	1	5	117	12.7603	6.50732	0	89.7117	30.4697	31.3276	0	0	0	0	37.8773	37.5023	0.990101	0	0	0	1000	0.0899008	9.96578
125809	P04207	KV308	Ig kappa chain V-III region CLL	RecName: Full=Ig kappa chain V-III region CLL; AltName: Full=Rheumatoid factor; Flags: Precursor	19.38	3	1	2	18	129	14.2662	8.51416	126.082	81.3664	138.177	85.2402	58.0645	0	36.3083	0	107.716	28.6624	0.266092	23.5932	28.6544	1.21452	4.56556	0.00600278	2.19079
125813	P04434	KV310	Ig kappa chain V-III region VH	RecName: Full=Ig kappa chain V-III region VH; Flags: Precursor	23.28	3	1	2	19	116	12.7494	5.93506	105.159	120.647	184.394	126.391	32.2859	0	40.3773	0	134.148	34.6773	0.258501	18.1658	21.2346	1.16893	7.38462	0.00125492	2.88452
126568	P01717	LV403	Ig lambda chain V-IV region Hil	RecName: Full=Ig lambda chain V-IV region Hil	28.04	1	2	2	17	107	11.5096	6.50732	76.0024	130.795	133.269	137.022	105.005	0	0	0	119.272	28.9598	0.242804	26.2511	52.5023	2	4.5435	0.0210416	2.1838
2497331	P55899	FCGRN	IgG receptor FcRn large subunit p51	RecName: Full=IgG receptor FcRn large subunit p51; Short=FcRn; AltName: Full=IgG Fc fragment receptor transporter alpha chain; AltName: Full=Neonatal Fc receptor; Flags: Precursor	15.07	1	5	5	11	365	39.7183	6.53662	11.1401	57.5138	39.068	0	0	0	0	0	26.9305	26.1868	0.972386	0	0	0	1000	0.0854344	9.96578
261260100	P01591	IGJ	Immunoglobulin J chain	RecName: Full=Immunoglobulin J chain; Flags: Precursor	16.98	1	2	2	12	159	18.087	5.23682	51.1463	88.019	67.2634	23.0524	47.1089	0	0	0	57.3703	27.4085	0.477747	11.7772	23.5545	2	4.87128	0.0450922	2.2843
50400817	O94829	IPO13	Importin-13	RecName: Full=Importin-13; Short=Imp13; AltName: Full=Karyopherin-13; Short=Kap13; AltName: Full=Ran-binding protein 13; Short=RanBP13	2.91	1	2	2	3	963	108.126	5.30029	4.22236	3.63319	0	3.80616	0	0	0	0	2.91542	1.95928	0.67204	0	0	0	1000	0.024764	9.96578
41688593	Q96P70	IPO9	Importin-9	RecName: Full=Importin-9; Short=Imp9; AltName: Full=Ran-binding protein 9; Short=RanBP9	15.18	1	11	11	29	1041	115.889	4.80518	42.9658	13.4438	10.2737	28.1678	10.793	0	0	0	23.7128	15.0176	0.633314	2.69824	5.39649	2	8.78823	0.0388634	3.13557
313104226	Q3SXM5	HSDL1	Inactive hydroxysteroid dehydrogenase-like protein 1	RecName: Full=Inactive hydroxysteroid dehydrogenase-like protein 1	32.73	1	9	9	20	330	36.9781	8.71924	24.6432	95.4206	21.6058	77.7494	0	0	0	0	54.8548	37.363	0.681126	0	0	0	1000	0.0260722	9.96578
1708837	P54315	LIPR1	Inactive pancreatic lipase-related protein 1	RecName: Full=Inactive pancreatic lipase-related protein 1; Short=PL-RP1; Flags: Precursor	53.96	1	21	22	363	467	51.8147	5.73193	121.897	209.776	122.14	0	793.942	733.353	1113.27	1112.02	113.453	86.2098	0.759872	938.147	203.007	0.216392	0.120933	0.000295208	-3.04772
116242736	Q13308	PTK7	Inactive tyrosine-protein kinase 7	RecName: Full=Inactive tyrosine-protein kinase 7; AltName: Full=Colon carcinoma kinase 4; Short=CCK-4; AltName: Full=Protein-tyrosine kinase 7; AltName: Full=Pseudo tyrosine kinase receptor 7; AltName: Full=Tyrosine-protein kinase-like 7; Flags: Precursor	6.17	1	5	5	12	1070	118.317	7.09326	3.80012	9.8096	16.6587	6.85108	3.50015	0	0	0	9.27987	5.49709	0.592368	0.875038	1.75008	2	10.6051	0.0268466	3.40669
14285497	O14920	IKKB	Inhibitor of nuclear factor kappa-B kinase subunit beta	RecName: Full=Inhibitor of nuclear factor kappa-B kinase subunit beta; Short=I-kappa-B-kinase beta; Short=IKK-B; Short=IKK-beta; Short=IkBKB; AltName: Full=I-kappa-B kinase 2; Short=IKK2; AltName: Full=Nuclear factor NF-kappa-B inhibitor kinase beta; Short=NFKBIKB	5.16	1	2	3	3	756	86.5089	5.78271	5.37848	4.62799	0	4.84832	0	0	0	0	3.7137	2.49575	0.67204	0	0	0	1000	0.024764	9.96578
3914095	O14732	IMPA2	Inositol monophosphatase 2	RecName: Full=Inositol monophosphatase 2; Short=IMP 2; Short=IMPase 2; AltName: Full=Inositol-1(or 4)-monophosphatase 2; AltName: Full=Myo-inositol monophosphatase A2	39.24	1	9	9	135	288	31.3011	6.60986	84.711	121.485	173.297	0	247.077	696.089	764.365	500.88	94.8731	72.9442	0.768861	552.103	231.986	0.420186	0.171839	0.00939447	-2.54087
74734687	Q9NX62	IMPA3	Inositol monophosphatase 3	RecName: Full=Inositol monophosphatase 3; Short=IMP 3; Short=IMPase 3; AltName: Full=Golgi 3-prime phosphoadenosine 5-prime phosphate 3-prime phosphatase; Short=Golgi-resident PAP phosphatase; Short=gPAPP; AltName: Full=Inositol monophosphatase domain-containing protein 1; AltName: Full=Inositol-1(or 4)-monophosphatase 3; AltName: Full=Myo-inositol monophosphatase A3	30.36	1	9	9	28	359	38.657	6.85889	101.936	38.9834	19.8605	112.308	20.8644	0	0	0	68.2721	45.731	0.669834	5.2161	10.4322	2	13.0887	0.0361189	3.71025
1352464	P49441	INPP	Inositol polyphosphate 1-phosphatase	RecName: Full=Inositol polyphosphate 1-phosphatase; Short=IPP; Short=IPPase	35.84	1	13	13	45	399	43.9702	5.26221	71.3356	113.995	53.6084	128.608	28.1591	0	23.4775	0	91.8867	35.2363	0.383476	12.9092	15.0282	1.16415	7.11794	0.00619281	2.83146
143811408	P06756	ITAV	Integrin alpha-V	RecName: Full=Integrin alpha-V; AltName: Full=Vitronectin receptor subunit alpha; AltName: CD_antigen=CD51; Contains: RecName: Full=Integrin alpha-V heavy chain; Contains: RecName: Full=Integrin alpha-V light chain; Flags: Precursor	16.7	1	11	11	18	1048	115.964	5.68115	23.2794	6.67702	13.6067	20.9847	0	0	0	0	16.137	7.53674	0.467049	0	0	0	1000	0.00519301	9.96578
124970	P18084	ITB5	Integrin beta-5	RecName: Full=Integrin beta-5; Flags: Precursor	5.76	1	3	3	4	799	87.9962	6.06201	5.08902	4.37892	8.92355	0	0	0	0	0	4.59787	3.65792	0.795567	0	0	0	1000	0.0456601	9.96578
74727955	Q8IU81	I2BP1	Interferon regulatory factor 2-binding protein 1	RecName: Full=Interferon regulatory factor 2-binding protein 1; Short=IRF-2-binding protein 1; Short=IRF-2BP1; AltName: Full=Probable E3 ubiquitin-protein ligase IRF2BP1	5.82	1	2	2	5	584	61.649	8.17725	6.96255	5.99102	0	18.8287	0	0	0	0	7.94558	7.88167	0.991957	0	0	0	1000	0.0903727	9.96578
251757499	P20591	MX1	Interferon-induced GTP-binding protein Mx1	RecName: Full=Interferon-induced GTP-binding protein Mx1; AltName: Full=Interferon-induced protein p78; Short=IFI-78K; AltName: Full=Interferon-regulated resistance GTP-binding protein MxA; AltName: Full=Myxoma resistance protein 1; AltName: Full=Myxovirus resistance protein 1; Contains: RecName: Full=Interferon-induced GTP-binding protein Mx1, N-terminally processed	13.44	1	6	7	14	662	75.4732	5.8335	36.8531	36.9959	5.38513	0	0	0	0	0	19.8085	19.8858	1.0039	0	0	0	1000	0.093427	9.96578
127571	P20592	MX2	Interferon-induced GTP-binding protein Mx2	RecName: Full=Interferon-induced GTP-binding protein Mx2; AltName: Full=Interferon-regulated resistance GTP-binding protein MxB; AltName: Full=Myxovirus resistance protein 2; AltName: Full=p78-related protein	5.03	1	2	3	7	715	82.0367	8.76318	5.68689	19.5735	9.97191	0	0	0	0	0	8.80807	8.25777	0.937523	0	0	0	1000	0.0768603	9.96578
116242522	P09914	IFIT1	Interferon-induced protein with tetratricopeptide repeats 1	RecName: Full=Interferon-induced protein with tetratricopeptide repeats 1; Short=IFIT-1; AltName: Full=Interferon-induced 56 kDa protein; Short=IFI-56K; Short=P56	11.09	1	4	4	9	478	55.3252	7.1958	17.0131	14.6392	14.9161	15.3361	0	0	9.79868	0	15.4761	1.06395	0.068748	2.44967	4.89934	2	6.31764	0.00202166	2.65938
6831571	Q13325	IFIT5	Interferon-induced protein with tetratricopeptide repeats 5	RecName: Full=Interferon-induced protein with tetratricopeptide repeats 5; Short=IFIT-5; AltName: Full=Interferon-induced 58 kDa protein; AltName: Full=Retinoic acid- and interferon-inducible 58 kDa protein; Short=P58	20.54	1	7	7	14	482	55.8116	7.40088	16.8719	29.0353	22.1885	38.0221	0	0	0	0	26.5295	9.13732	0.344422	0	0	0	1000	0.00114441	9.96578
212276436	Q9HBG6	IF122	Intraflagellar transport protein 122 homolog	RecName: Full=Intraflagellar transport protein 122 homolog; AltName: Full=WD repeat-containing protein 10; AltName: Full=WD repeat-containing protein 140	3.95	1	3	3	4	1241	141.735	6.49365	3.27649	2.8193	0	5.90706	0	0	0	0	3.00071	2.41937	0.806265	0	0	0	1000	0.0477683	9.96578
146345439	O43837	IDH3B	Isocitrate dehydrogenase [NAD] subunit beta	RecName: Full=Isocitrate dehydrogenase [NAD] subunit beta, mitochondrial; AltName: Full=Isocitric dehydrogenase subunit beta; AltName: Full=NAD(+)-specific ICDH subunit beta; Flags: Precursor	53.51	1	17	17	97	385	42.1566	8.45557	158.421	245.367	101.856	285.61	97.2769	0	48.6625	0	197.814	83.1249	0.420219	36.4849	46.5699	1.27642	5.4218	0.0147415	2.43877
1708404	P51553	IDH3G	Isocitrate dehydrogenase [NAD] subunit gamma	RecName: Full=Isocitrate dehydrogenase [NAD] subunit gamma, mitochondrial; AltName: Full=Isocitric dehydrogenase subunit gamma; AltName: Full=NAD(+)-specific ICDH subunit gamma; Flags: Precursor	48.35	1	14	14	52	393	42.7671	8.49951	82.7711	115.735	126.996	130.572	28.589	0	0	0	114.018	21.7697	0.190932	7.14725	14.2945	2	15.9528	0.000176505	3.99573
45477125	Q86V97	KBTB6	Kelch repeat and BTB domain-containing protein 6	RecName: Full=Kelch repeat and BTB domain-containing protein 6	6.53	1	2	3	4	674	76.0888	6.07471	6.03283	5.19103	0	10.8763	0	0	0	0	5.52505	4.45466	0.806265	0	0	0	1000	0.0477683	9.96578
62511098	Q07666	KHDR1	KH domain-containing	RecName: Full=KH domain-containing, RNA-binding, signal transduction-associated protein 1; AltName: Full=GAP-associated tyrosine phosphoprotein p62; AltName: Full=Src-associated in mitosis 68 kDa protein; Short=Sam68; AltName: Full=p21 Ras GTPase-activating protein-associated p62; AltName: Full=p68	24.38	2	7	8	26	443	48.1972	8.66064	27.5359	71.0808	32.1892	82.7388	0	0	0	0	53.3862	27.6419	0.517773	0	0	0	1000	0.00833617	9.96578
73920081	Q96EK5	KBP	KIF1-binding protein	RecName: Full=KIF1-binding protein	16.59	1	7	7	26	621	71.7684	5.49072	45.834	33.8044	22.9627	35.4138	0	13.451	15.0846	0	34.5037	9.36105	0.271305	7.1339	8.26447	1.15848	4.83659	0.00464978	2.27399
13124319	O60282	KIF5C	Kinesin heavy chain isoform 5C	RecName: Full=Kinesin heavy chain isoform 5C; AltName: Full=Kinesin heavy chain neuron-specific 2	52.56	1	26	37	208	957	109.427	6.18896	178.451	127.959	89.4033	314.062	31.3075	34.9136	34.2595	60.294	177.469	98.0907	0.552721	40.1937	13.4917	0.335669	4.41534	0.0323013	2.14252
13878553	Q9H0B6	KLC2	Kinesin light chain 2	RecName: Full=Kinesin light chain 2; Short=KLC 2	38.26	1	12	18	46	622	68.8923	7.15186	91.5206	22.5	0	164.999	0	0	0	0	69.7548	74.4847	1.06781	0	0	0	1000	0.11022	9.96578
124056474	P01042	KNG1	Kininogen-1	RecName: Full=Kininogen-1; AltName: Full=Alpha-2-thiol proteinase inhibitor; AltName: Full=Fitzgerald factor; AltName: Full=High molecular weight kininogen; Short=HMWK; AltName: Full=Williams-Fitzgerald-Flaujeac factor; Contains: RecName: Full=Kininogen-1 heavy chain; Contains: RecName: Full=T-kinin; AltName: Full=Ile-Ser-Bradykinin; Contains: RecName: Full=Bradykinin; AltName: Full=Kallidin I; C…	17.55	1	9	9	43	644	71.9122	6.81494	37.8832	48.8957	66.4278	62.6066	29.0773	0	0	0	53.9533	13.0935	0.242682	7.26933	14.5387	2	7.42204	0.00308794	2.89182
215274259	P24043	LAMA2	Laminin subunit alpha-2	RecName: Full=Laminin subunit alpha-2; AltName: Full=Laminin M chain; AltName: Full=Laminin-12 subunit alpha; AltName: Full=Laminin-2 subunit alpha; AltName: Full=Laminin-4 subunit alpha; AltName: Full=Merosin heavy chain; Flags: Precursor	28.67	1	72	72	451	3122	343.684	6.40479	46.8868	15.6895	46.8172	4.69613	187.138	240.8	87.0143	160.179	28.5224	21.6358	0.758555	168.783	63.9882	0.379116	0.168989	0.00599119	-2.565
308153586	Q9Y6N6	LAMC3	Laminin subunit gamma-3	RecName: Full=Laminin subunit gamma-3; AltName: Full=Laminin-12 subunit gamma; AltName: Full=Laminin-14 subunit gamma; AltName: Full=Laminin-15 subunit gamma; Flags: Precursor	10.29	1	11	11	51	1575	171.117	6.58057	15.49	4.44287	4.52693	0	19.023	74.2495	38.6597	36.6358	6.11495	6.59803	1.079	42.142	23.1504	0.549343	0.145104	0.0242187	-2.78485
55976218	O75387	LAT3	Large neutral amino acids transporter small subunit 3	RecName: Full=Large neutral amino acids transporter small subunit 3; AltName: Full=L-type amino acid transporter 3; AltName: Full=Prostate cancer overexpressed gene 1 protein; AltName: Full=Solute carrier family 43 member 1	15.21	1	7	7	72	559	61.4365	7.6792	43.6436	6.25896	0	0	154.094	239.086	92.1672	258.056	12.4756	20.9871	1.68224	185.851	77.0989	0.414843	0.0671271	0.00487757	-3.89696
115311701	Q9UK59	DBR1	Lariat debranching enzyme	RecName: Full=Lariat debranching enzyme	10.29	1	4	4	6	544	61.5163	5.46533	0	6.43154	13.1065	20.2132	0	0	0	0	9.9378	8.69249	0.874689	0	0	0	1000	0.06224	9.96578
290457687	Q14766	LTBP1	Latent-transforming growth factor beta-binding protein 1	RecName: Full=Latent-transforming growth factor beta-binding protein 1; Short=LTBP-1; AltName: Full=Transforming growth factor beta-1-binding protein 1; Short=TGF-beta1-BP-1; Flags: Precursor	6.91	1	10	10	17	1721	186.673	5.96045	2.36266	8.13192	20.7145	4.25953	0	0	0	0	8.86714	8.25506	0.930972	0	0	0	1000	0.0752834	9.96578
296439311	Q14767	LTBP2	Latent-transforming growth factor beta-binding protein 2	RecName: Full=Latent-transforming growth factor beta-binding protein 2; Short=LTBP-2; Flags: Precursor	12.52	1	15	15	43	1821	194.923	5.18604	4.46582	49.9548	29.3654	0	0	0	0	0	20.9465	23.2575	1.11033	0	0	0	1000	0.121738	9.96578
160410003	Q8N2S1	LTBP4	Latent-transforming growth factor beta-binding protein 4	RecName: Full=Latent-transforming growth factor beta-binding protein 4; Short=LTBP-4; Flags: Precursor	3.82	1	5	5	5	1624	173.32	5.42725	2.50377	0	6.58551	2.25698	0	0	0	0	2.83657	2.7415	0.966484	0	0	0	1000	0.0839621	9.96578
46397811	O95214	LERL1	Leptin receptor overlapping transcript-like 1	RecName: Full=Leptin receptor overlapping transcript-like 1	9.92	1	1	1	4	131	14.4185	5.89697	31.0392	26.7081	0	55.9592	0	0	0	0	28.4266	22.9194	0.806265	0	0	0	1000	0.0477683	9.96578
14423936	Q9UQ13	SHOC2	Leucine-rich repeat protein SHOC-2	RecName: Full=Leucine-rich repeat protein SHOC-2; AltName: Full=Protein soc-2 homolog; AltName: Full=Protein sur-8 homolog	9.62	1	6	6	9	582	64.8475	8.45557	6.98648	12.0232	6.12536	31.4891	0	0	0	0	14.156	11.8445	0.836712	0	0	0	1000	0.0540034	9.96578
74760039	Q8N9N7	LRC57	Leucine-rich repeat-containing protein 57	RecName: Full=Leucine-rich repeat-containing protein 57	19.25	1	5	5	12	239	26.7373	8.42627	34.0262	58.5566	29.8323	30.6722	15.6701	0	19.5974	0	38.2718	13.644	0.356503	8.81687	10.3063	1.16893	4.34075	0.0137133	2.11794
74759111	Q7Z2Q7	LRR70	Leucine-rich repeat-containing protein 70	RecName: Full=Leucine-rich repeat-containing protein 70; AltName: Full=Synleurin; Flags: Precursor	2.73	1	1	1	11	622	70.2569	8.76318	13.0744	22.5	11.4629	11.7856	6.02116	0	0	0	14.7057	5.24264	0.356503	1.50529	3.01058	2	9.76937	0.00473448	3.28827
2833283	Q16873	LTC4S	Leukotriene C4 synthase	RecName: Full=Leukotriene C4 synthase; Short=LTC4 synthase; AltName: Full=Leukotriene-C(4) synthase	14	1	2	2	8	150	16.5561	10.1841	0	93.3002	71.2992	24.4355	0	0	0	0	47.2587	42.6304	0.902064	0	0	0	1000	0.068467	9.96578
296439483	Q9UPQ0	LIMC1	LIM and calponin homology domains-containing protein 1	RecName: Full=LIM and calponin homology domains-containing protein 1	7.66	1	6	6	9	1083	121.792	6.46826	3.75451	12.9225	0	13.5377	0	0	0	0	7.55366	6.73607	0.891762	0	0	0	1000	0.0660966	9.96578
74717262	Q96S06	LMF1	Lipase maturation factor 1	RecName: Full=Lipase maturation factor 1; AltName: Full=Transmembrane protein 112	17.99	1	7	7	59	567	64.8314	9.30518	28.6852	37.0239	12.5748	0	79.2627	132.588	181.734	67.8441	19.571	16.5292	0.844577	115.357	52.4819	0.454951	0.169655	0.0131159	-2.55932
131433	P05451	REG1A	Lithostathine-1-alpha	RecName: Full=Lithostathine-1-alpha; AltName: Full=Islet cells regeneration factor; Short=ICRF; AltName: Full=Islet of Langerhans regenerating protein; Short=REG; AltName: Full=Pancreatic stone protein; Short=PSP; AltName: Full=Pancreatic thread protein; Short=PTP; AltName: Full=Regenerating islet-derived protein 1-alpha; Short=REG-1-alpha; AltName: Full=Regenerating protein I alpha; Flags: Precu…	56.02	1	8	12	276	166	18.7188	5.93506	269.442	484.768	665.745	44.1606	2278.68	1811.51	1100.4	1911.79	366.029	268.86	0.734532	1775.6	492.889	0.277591	0.206144	0.00240125	-2.27827
317373268	Q9NPH0	PPA6	Lysophosphatidic acid phosphatase type 6	RecName: Full=Lysophosphatidic acid phosphatase type 6; AltName: Full=Acid phosphatase 6, lysophosphatidic; AltName: Full=Acid phosphatase-like protein 1; AltName: Full=PACPL1; Flags: Precursor	17.06	1	4	4	6	428	48.8228	6.46826	0	16.3493	8.32934	25.6916	0	0	0	0	12.5926	10.9916	0.872863	0	0	0	1000	0.0618329	9.96578
110815902	Q8NF37	PCAT1	Lysophosphatidylcholine acyltransferase 1	RecName: Full=Lysophosphatidylcholine acyltransferase 1; Short=LPC acyltransferase 1; Short=LPCAT-1; Short=LysoPC acyltransferase 1; AltName: Full=1-acylglycerophosphocholine O-acyltransferase; AltName: Full=1-alkylglycerophosphocholine O-acetyltransferase; AltName: Full=Acetyl-CoA:lyso-platelet-activating factor acetyltransferase; Short=Acetyl-CoA:lyso-PAF acetyltransferase; Short=Lyso-PAF acety…	14.79	1	7	7	15	534	59.1134	6.02393	15.2289	13.104	26.7038	41.1835	7.01341	0	0	0	24.055	12.887	0.53573	1.75335	3.50671	2	13.7195	0.015618	3.77815
74736281	Q643R3	LPCT4	Lysophospholipid acyltransferase LPCAT4	RecName: Full=Lysophospholipid acyltransferase LPCAT4; AltName: Full=1-acylglycerol-3-phosphate O-acyltransferase 7; Short=1-AGP acyltransferase 7; Short=1-AGPAT 7; AltName: Full=Acyltransferase-like 3; AltName: Full=Lysophosphatidylcholine acyltransferase 4; AltName: Full=Lysophosphatidylethanolamine acyltransferase 2; AltName: Full=Plasmalogen synthase	4.96	1	2	2	5	524	57.1833	8.96826	7.75979	13.354	0	13.9898	0	0	0	0	8.77591	6.4857	0.739035	0	0	0	1000	0.0352824	9.96578
68067636	P38571	LICH	Lysosomal acid lipase/cholesteryl ester hydrolase	RecName: Full=Lysosomal acid lipase/cholesteryl ester hydrolase; Short=Acid cholesteryl ester hydrolase; Short=LAL; AltName: Full=Cholesteryl esterase; AltName: Full=Lipase A; AltName: Full=Sterol esterase; Flags: Precursor	13.03	1	3	3	11	399	45.3897	6.91748	0	35.0753	26.8042	27.5589	9.38637	0	0	0	22.3596	15.3669	0.687263	2.34659	4.69318	2	9.52853	0.0470922	3.25225
1172047	P42785	PCP	Lysosomal Pro-X carboxypeptidase	RecName: Full=Lysosomal Pro-X carboxypeptidase; AltName: Full=Angiotensinase C; AltName: Full=Lysosomal carboxypeptidase C; AltName: Full=Proline carboxypeptidase; AltName: Full=Prolylcarboxypeptidase; Short=PRCP; Flags: Precursor	15.12	1	5	5	21	496	55.7639	7.21045	32.7914	28.2158	35.9371	44.3387	15.1015	0	0	0	35.3207	6.79659	0.192425	3.77536	7.55073	2	9.35558	0.000804446	3.22583
290457681	Q14168	MPP2	MAGUK p55 subfamily member 2	RecName: Full=MAGUK p55 subfamily member 2; AltName: Full=Discs large homolog 2; AltName: Full=Protein MPP2	8.68	1	3	5	11	576	64.5403	6.771	0	24.2969	12.3783	31.8171	0	0	0	0	17.1231	13.9414	0.814189	0	0	0	1000	0.0493579	9.96578
124015158	Q9H3U5	MFSD1	Major facilitator superfamily domain-containing protein 1	RecName: Full=Major facilitator superfamily domain-containing protein 1; AltName: Full=Smooth muscle cell-associated protein 4; Short=SMAP-4	4.95	1	2	2	4	465	51.1744	6.7417	8.74437	0	15.3332	7.88243	0	0	0	0	7.98999	6.28073	0.786075	0	0	0	1000	0.0438268	9.96578
187610244	Q6ZSS7	MFSD6	Major facilitator superfamily domain-containing protein 6	RecName: Full=Major facilitator superfamily domain-containing protein 6; AltName: Full=Macrophage MHC class I receptor 2 homolog	9.99	1	5	5	15	791	88.0317	5.52881	20.562	17.6928	13.5207	18.5352	0	0	0	0	17.5777	2.96058	0.168429	0	0	0	1000	2.15817e-05	9.96578
311033426	Q7Z304	MAMC2	MAM domain-containing protein 2	RecName: Full=MAM domain-containing protein 2; AltName: Full=MAM domain-containing proteoglycan; Short=Mamcan; Flags: Precursor	7.14	1	4	4	4	686	77.5058	5.16064	0	5.10023	10.3935	5.34305	0	0	0	0	5.20918	4.2443	0.814772	0	0	0	1000	0.0494757	9.96578
13124620	Q9UM22	EPDR1	Mammalian ependymin-related protein 1	RecName: Full=Mammalian ependymin-related protein 1; Short=MERP-1; AltName: Full=Upregulated in colorectal cancer gene 1 protein; Flags: Precursor	8.93	1	2	2	6	224	25.4206	6.59521	36.3047	0	15.915	49.0892	0	0	0	0	25.3272	21.7194	0.857551	0	0	0	1000	0.0584627	9.96578
74734726	Q9NZD8	SPG21	Maspardin	RecName: Full=Maspardin; AltName: Full=Acid cluster protein 33; AltName: Full=Spastic paraplegia 21 autosomal recessive Mast syndrome protein; AltName: Full=Spastic paraplegia 21 protein	19.16	1	4	4	5	308	34.9376	6.27783	0	11.3596	11.5745	35.7013	0	0	0	0	14.6588	15.034	1.02559	0	0	0	1000	0.0990461	9.96578
338817988	O00339	MATN2	Matrilin-2	RecName: Full=Matrilin-2; Flags: Precursor	4.92	1	4	4	6	956	106.767	6.26514	8.50655	0	7.45807	7.66805	0	0	0	0	5.90817	3.96474	0.67106	0	0	0	1000	0.0246252	9.96578
118597347	Q9Y6X3	SCC4	MAU2 chromatid cohesion factor homolog	RecName: Full=MAU2 chromatid cohesion factor homolog; Short=MAU-2; AltName: Full=Cohesin loading complex subunit SCC4 homolog	7.67	1	3	3	5	613	69.0372	7.25439	0	11.4152	5.81559	11.9587	0	0	0	0	7.29736	5.60153	0.76761	0	0	0	1000	0.0403639	9.96578
158518535	Q15648	MED1	Mediator of RNA polymerase II transcription subunit 1	RecName: Full=Mediator of RNA polymerase II transcription subunit 1; AltName: Full=Activator-recruited cofactor 205 kDa component; Short=ARC205; AltName: Full=Mediator complex subunit 1; AltName: Full=Peroxisome proliferator-activated receptor-binding protein; Short=PBP; Short=PPAR-binding protein; AltName: Full=Thyroid hormone receptor-associated protein complex 220 kDa component; Short=Trap220;…	0.57	1	1	1	17	1581	168.373	8.73389	7.71562	4.426	6.76463	16.2285	4.73771	0	0	0	8.78369	5.1521	0.586553	1.18443	2.36886	2	7.41598	0.0365246	2.89064
387912929	Q9Y4F3	MARF1	Meiosis arrest female protein 1	RecName: Full=Meiosis arrest female protein 1; AltName: Full=Limkain-b1	3.1	1	3	3	4	1742	192.737	7.86963	4.66835	2.00847	0	2.10409	0	0	0	0	2.19523	1.91298	0.871429	0	0	0	1000	0.0615138	9.96578
135850	P01033	TIMP1	Metalloproteinase inhibitor 1	RecName: Full=Metalloproteinase inhibitor 1; AltName: Full=Erythroid-potentiating activity; Short=EPA; AltName: Full=Fibroblast collagenase inhibitor; Short=Collagenase inhibitor; AltName: Full=Tissue inhibitor of metalloproteinases 1; Short=TIMP-1; Flags: Precursor	29.47	1	5	5	9	207	23.1555	8.104	19.6431	16.9022	68.8881	53.1207	0	0	0	0	39.6385	25.5216	0.643859	0	0	0	1000	0.0209483	9.96578
135854	P16035	TIMP2	Metalloproteinase inhibitor 2	RecName: Full=Metalloproteinase inhibitor 2; AltName: Full=CSC-21K; AltName: Full=Tissue inhibitor of metalloproteinases 2; Short=TIMP-2; Flags: Precursor	25	1	5	5	16	220	24.3831	7.48877	55.4472	63.6138	97.2261	33.3212	17.0235	0	0	0	62.4021	26.5094	0.424817	4.25586	8.51173	2	14.6626	0.00583417	3.87407
296452950	Q8NFT2	STEA2	Metalloreductase STEAP2	RecName: Full=Metalloreductase STEAP2; AltName: Full=Prostate cancer-associated protein 1; AltName: Full=Protein up-regulated in metastatic prostate cancer; Short=PUMPCn; AltName: Full=Six-transmembrane epithelial antigen of prostate 2; AltName: Full=SixTransMembrane protein of prostate 1	8.16	1	4	4	4	490	56.0197	9.20264	8.29822	14.2806	0	7.48026	0	0	0	0	7.51478	5.85559	0.779209	0	0	0	1000	0.0425232	9.96578
259016275	Q13330	MTA1	Metastasis-associated protein MTA1	RecName: Full=Metastasis-associated protein MTA1	15.52	1	6	8	18	715	80.7353	9.26123	17.0607	29.3602	9.97191	30.758	0	11.6826	0	0	21.7877	9.99611	0.458796	2.92065	5.84131	2	7.45987	0.017266	2.89915
121740	P10620	MGST1	Microsomal glutathione S-transferase 1	RecName: Full=Microsomal glutathione S-transferase 1; Short=Microsomal GST-1; AltName: Full=Microsomal GST-I	34.19	1	7	7	141	155	17.5872	9.39307	209.865	203.154	114.999	0	894.006	1347.27	785.664	1923.38	132.004	98.0456	0.742746	1237.58	517.888	0.418468	0.106663	0.00571718	-3.22887
85701362	Q9H492	MLP3A	Microtubule-associated proteins 1A/1B light chain 3A	RecName: Full=Microtubule-associated proteins 1A/1B light chain 3A; AltName: Full=Autophagy-related protein LC3 A; AltName: Full=Autophagy-related ubiquitin-like modifier LC3 A; AltName: Full=MAP1 light chain 3-like protein 1; AltName: Full=MAP1A/MAP1B light chain 3 A; Short=MAP1A/MAP1B LC3 A; AltName: Full=Microtubule-associated protein 1 light chain 3 alpha; Flags: Precursor	29.75	1	2	5	29	121	14.2634	8.67529	168.022	318.069	235.7	151.46	0	0	0	0	218.313	75.8333	0.347361	0	0	0	1000	0.00119609	9.96578
17433141	Q9GZQ8	MLP3B	Microtubule-associated proteins 1A/1B light chain 3B	RecName: Full=Microtubule-associated proteins 1A/1B light chain 3B; AltName: Full=Autophagy-related protein LC3 B; AltName: Full=Autophagy-related ubiquitin-like modifier LC3 B; AltName: Full=MAP1 light chain 3-like protein 2; AltName: Full=MAP1A/MAP1B light chain 3 B; Short=MAP1A/MAP1B LC3 B; AltName: Full=Microtubule-associated protein 1 light chain 3 beta; Flags: Precursor	39.2	2	3	6	30	125	14.6787	8.93896	162.645	363.871	228.157	117.291	0	0	0	0	217.991	107.375	0.492565	0	0	0	1000	0.00664767	9.96578
166198355	Q3SY69	AL1L2	Mitochondrial 10-formyltetrahydrofolate dehydrogenase	RecName: Full=Mitochondrial 10-formyltetrahydrofolate dehydrogenase; Short=Mitochondrial 10-FTHFDH; Short=mtFDH; AltName: Full=Aldehyde dehydrogenase family 1 member L2	67.61	1	45	53	676	923	101.681	6.52197	365.643	216.066	119.733	0	649.215	606.344	725.654	1406.59	175.361	154.607	0.881653	846.951	376.341	0.444348	0.207049	0.0163809	-2.27195
31340019	Q8N8R3	MCATL	Mitochondrial basic amino acids transporter	RecName: Full=Mitochondrial carnitine/acylcarnitine carrier protein CACL; AltName: Full=Carnitine/acylcarnitine translocase-like; Short=CACT-like; AltName: Full=Mitochondrial ornithine transporter 3; AltName: Full=Solute carrier family 25 member 29	41.25	1	9	9	23	303	32.0418	8.74854	53.6783	57.7353	35.2966	133.065	0	0	0	0	69.9437	43.1984	0.617616	0	0	0	1000	0.0177256	9.96578
74739173	Q7L5Y1	ENOF1	Mitochondrial enolase superfamily member 1	RecName: Full=Mitochondrial enolase superfamily member 1; AltName: Full=Antisense RNA to thymidylate synthase; Short=rTS	16.7	1	4	4	6	443	49.7544	6.48096	9.17862	31.5915	0	8.27388	0	0	0	0	12.261	13.5327	1.10372	0	0	0	1000	0.119932	9.96578
74750988	Q8N4H5	TOM5	Mitochondrial import receptor subunit TOM5 homolog	RecName: Full=Mitochondrial import receptor subunit TOM5 homolog	45.1	1	4	4	9	51	6.03137	9.70068	318.912	68.6031	69.9011	215.608	0	0	0	0	168.256	121.852	0.724207	0	0	0	1000	0.0327827	9.96578
221222465	Q7L0Y3	MRRP1	Mitochondrial ribonuclease P protein 1	RecName: Full=Mitochondrial ribonuclease P protein 1; Short=Mitochondrial RNase P protein 1; AltName: Full=HBV pre-S2 trans-regulated protein 2; AltName: Full=RNA (guanine-9-)-methyltransferase domain-containing protein 1; AltName: Full=Renal carcinoma antigen NY-REN-49; AltName: Full=tRNA methyltransferase 10 homolog C; Flags: Precursor	32.01	1	10	10	21	403	47.3166	9.36377	40.3586	69.4542	35.3842	27.2853	0	0	23.2445	0	43.1206	18.3639	0.425873	5.81113	11.6223	2	7.42035	0.0139115	2.89149
74731287	Q96BW9	TAM41	Mitochondrial translocator assembly and maintenance protein 41 homolog	RecName: Full=Mitochondrial translocator assembly and maintenance protein 41 homolog; Short=TAM41; AltName: Full=MMP37-like protein, mitochondrial; Flags: Precursor	19.3	1	4	4	10	316	35.8847	8.74854	25.735	22.144	22.563	46.3966	0	0	0	0	29.2097	11.5696	0.396087	0	0	0	1000	0.00233502	9.96578
29840827	O75439	MPPB	Mitochondrial-processing peptidase subunit beta	RecName: Full=Mitochondrial-processing peptidase subunit beta; AltName: Full=Beta-MPP; AltName: Full=P-52; Flags: Precursor	36.61	1	15	16	71	489	54.3315	6.82959	133.043	71.5492	87.4836	179.893	61.2705	0	9.57826	0	117.992	48.8058	0.413635	17.7122	29.3878	1.65919	6.66164	0.0125122	2.73588
74760462	Q8TD08	MK15	Mitogen-activated protein kinase 15	RecName: Full=Mitogen-activated protein kinase 15; Short=MAP kinase 15; Short=MAPK 15; AltName: Full=Extracellular signal-regulated kinase 7; Short=ERK-7; AltName: Full=Extracellular signal-regulated kinase 8; Short=ERK-8	4.78	5	1	2	5	544	59.7952	8.96826	14.949	6.43154	6.55323	6.73774	0	0	0	0	8.66788	4.18931	0.483314	0	0	0	1000	0.00609159	9.96578
56749324	Q7L9L4	MOB1B	MOB kinase activator 1B	RecName: Full=MOB kinase activator 1B; AltName: Full=Mob1 homolog 1A; Short=Mob1A; AltName: Full=Mob1B; AltName: Full=Mps one binder kinase activator-like 1A	13.89	2	3	3	9	216	25.0746	6.72705	56.474	32.3959	16.5044	33.9382	17.3387	0	0	0	34.8281	16.4419	0.472087	4.33468	8.66935	2	8.03477	0.0168	3.00626
74733280	Q9BV23	ABHD6	Monoacylglycerol lipase ABHD6	RecName: Full=Monoacylglycerol lipase ABHD6; AltName: Full=2-arachidonoylglycerol hydrolase; AltName: Full=Abhydrolase domain-containing protein 6	4.45	1	1	1	4	337	38.3057	8.41162	12.0657	10.3821	10.5785	10.8763	0	0	0	0	10.9756	0.754554	0.068748	0	0	0	1000	1.09303e-07	9.96578
74751472	Q8TF71	MOT10	Monocarboxylate transporter 10	RecName: Full=Monocarboxylate transporter 10; Short=MCT 10; AltName: Full=Aromatic amino acid transporter 1; AltName: Full=Solute carrier family 16 member 10; AltName: Full=T-type amino acid transporter 1	12.62	1	5	5	76	515	55.4556	7.69385	31.5816	6.7937	0	0	181.804	113.537	200.083	317.451	9.59382	15.0043	1.56395	203.219	84.7748	0.41716	0.0472093	0.00411234	-4.40478
730038	P41218	MNDA	Myeloid cell nuclear differentiation antigen	RecName: Full=Myeloid cell nuclear differentiation antigen	23.83	1	5	5	11	407	45.8072	9.75928	29.9715	51.5787	17.5182	0	0	0	0	0	24.7671	21.6941	0.875925	0	0	0	1000	0.0625159	9.96578
17368482	Q15773	MLF2	Myeloid leukemia factor 2	RecName: Full=Myeloid leukemia factor 2; AltName: Full=Myelodysplasia-myeloid leukemia factor 2	41.13	1	6	6	20	248	28.1292	6.90283	180.353	0	14.3748	118.236	0	0	0	0	78.2409	86.0754	1.10013	0	0	0	1000	0.118956	9.96578
2500876	Q14814	MEF2D	Myocyte-specific enhancer factor 2D	RecName: Full=Myocyte-specific enhancer factor 2D	4.22	3	2	2	6	521	55.9034	7.88428	7.80447	0	6.84253	28.1407	0	0	0	0	10.6969	12.1372	1.13464	0	0	0	1000	0.12842	9.96578
20139241	Q9NZM1	MYOF	Myoferlin	RecName: Full=Myoferlin; AltName: Full=Fer-1-like protein 3	31	1	46	47	205	2061	234.561	6.17627	51.2952	147.691	110.702	26.6763	12.7201	0	11.3629	4.66613	84.0913	55.1518	0.655857	7.18727	5.94589	0.82728	11.7	0.0323051	3.54844
74747041	Q5VU43	MYOME	Myomegalin	RecName: Full=Myomegalin; AltName: Full=Cardiomyopathy-associated protein 2; AltName: Full=Phosphodiesterase 4D-interacting protein	3.45	1	6	6	9	2346	264.918	5.43994	3.46644	1.49137	0	9.37424	0	0	0	0	3.58301	4.11359	1.14808	0	0	0	1000	0.132138	9.96578
300669714	Q15746	MYLK	Myosin light chain kinase	RecName: Full=Myosin light chain kinase, smooth muscle; Short=MLCK; Short=smMLCK; AltName: Full=Kinase-related protein; Short=KRP; AltName: Full=Telokin; Contains: RecName: Full=Myosin light chain kinase, smooth muscle, deglutamylated form	17.71	5	26	27	128	1914	210.583	6.15088	46.7371	85.9151	81.9531	11.4901	5.87016	4.3642	2.44711	20.098	56.5238	34.8057	0.615771	8.19487	8.05812	0.983313	6.89747	0.0353163	2.78607
33112393	Q96QG7	MTMR9	Myotubularin-related protein 9	RecName: Full=Myotubularin-related protein 9	23.86	1	10	10	17	549	63.4211	6.39209	14.8129	19.1189	32.4677	40.0582	0	0	8.53146	0	26.6144	11.697	0.439497	2.13286	4.26573	2	12.4783	0.00768959	3.64135
38258222	Q96PD5	PGRP2	N-acetylmuramoyl-L-alanine amidase	RecName: Full=N-acetylmuramoyl-L-alanine amidase; AltName: Full=Peptidoglycan recognition protein 2; AltName: Full=Peptidoglycan recognition protein long; Short=PGRP-L; Flags: Precursor	20.31	1	6	6	12	576	62.1779	7.54736	21.1778	18.2227	18.5675	12.7268	6.50202	0	0	0	17.6737	3.552	0.200977	1.6255	3.25101	2	10.8727	0.000551565	3.44264
116241258	Q02083	NAAA	N-acylethanolamine-hydrolyzing acid amidase	RecName: Full=N-acylethanolamine-hydrolyzing acid amidase; AltName: Full=Acid ceramidase-like protein; AltName: Full=N-acylsphingosine amidohydrolase-like; Short=ASAH-like protein; Contains: RecName: Full=N-acylethanolamine-hydrolyzing acid amidase subunit alpha; Contains: RecName: Full=N-acylethanolamine-hydrolyzing acid amidase subunit beta; Flags: Precursor	19.78	1	6	6	13	359	40.0409	8.74854	45.3051	29.2375	0	51.0492	10.4322	0	0	0	31.3979	22.877	0.728616	2.60805	5.2161	2	12.0389	0.0495247	3.58963
68059539	Q8NFW8	NEUA	N-acylneuraminate cytidylyltransferase	RecName: Full=N-acylneuraminate cytidylyltransferase; AltName: Full=CMP-N-acetylneuraminic acid synthase; Short=CMP-NeuNAc synthase	52.53	1	22	22	227	434	48.3487	7.92822	281.069	403.083	394.281	616.519	103.553	38.4934	118.713	22.1588	423.738	140.016	0.33043	70.7295	47.5327	0.672035	5.99096	0.00307931	2.58279
126733	P23368	MAOM	NAD-dependent malic enzyme	RecName: Full=NAD-dependent malic enzyme, mitochondrial; Short=NAD-ME; AltName: Full=Malic enzyme 2; Flags: Precursor	66.61	1	26	27	180	584	65.4018	7.60596	118.363	251.623	225.862	376.575	32.0647	71.516	104.262	16.4673	243.106	106.057	0.436261	56.0775	39.605	0.706255	4.33518	0.016325	2.11609
74749891	Q7L592	NDUF7	NADH dehydrogenase [ubiquinone] complex I	RecName: Full=NADH dehydrogenase [ubiquinone] complex I, assembly factor 7; AltName: Full=Protein midA homolog, mitochondrial; Flags: Precursor	9.98	1	3	3	4	441	49.2065	8.33838	9.22025	7.93369	0	16.6228	0	0	0	0	8.44419	6.80826	0.806265	0	0	0	1000	0.0477683	9.96578
1346484	P48163	MAOX	NADP-dependent malic enzyme	RecName: Full=NADP-dependent malic enzyme; Short=NADP-ME; AltName: Full=Malic enzyme 1	46.33	1	17	17	88	572	64.1091	6.12549	170.607	152.918	105.952	128.158	0	0	16.3768	0	139.409	28.2947	0.202962	4.0942	8.18841	2	34.0502	9.36975e-05	5.08959
74727506	Q86UY6	NAA40	N-alpha-acetyltransferase 40	RecName: Full=N-alpha-acetyltransferase 40; AltName: Full=N-acetyltransferase 11; AltName: Full=NatD catalytic subunit	11.39	1	2	2	3	237	27.1761	7.38623	17.1567	14.7627	15.042	0	0	0	0	0	11.7403	7.89953	0.672854	0	0	0	1000	0.0248796	9.96578
17433253	Q9NZQ3	SPN90	NCK-interacting protein with SH3 domain	RecName: Full=NCK-interacting protein with SH3 domain; AltName: Full=54 kDa VacA-interacting protein; AltName: Full=54 kDa vimentin-interacting protein; Short=VIP54; AltName: Full=90 kDa SH3 protein interacting with Nck; AltName: Full=AF3p21; AltName: Full=Dia-interacting protein 1; Short=DIP-1; AltName: Full=Diaphanous protein-interacting protein; AltName: Full=SH3 adapter protein SPIN90; AltNam…	5.4	1	3	3	3	722	78.9101	6.37939	5.63176	0	4.93762	5.07663	0	0	0	0	3.9115	2.62485	0.67106	0	0	0	1000	0.0246252	9.96578
83305811	Q8TBC4	UBA3	NEDD8-activating enzyme E1 catalytic subunit	RecName: Full=NEDD8-activating enzyme E1 catalytic subunit; AltName: Full=NEDD8-activating enzyme E1C; AltName: Full=Ubiquitin-activating enzyme E1C; AltName: Full=Ubiquitin-like modifier-activating enzyme 3; Short=Ubiquitin-activating enzyme 3	51.84	1	16	16	45	463	51.8193	5.45264	43.9107	98.2372	84.6966	94.9977	8.0889	0	30.3484	0	80.4606	25.0411	0.311223	9.60932	14.3422	1.49253	8.37318	0.00268258	3.06578
90101416	Q96SB3	NEB2	Neurabin-2	RecName: Full=Neurabin-2; AltName: Full=Neurabin-II; AltName: Full=Protein phosphatase 1 regulatory subunit 9B; AltName: Full=Spinophilin	6.26	1	3	3	4	815	89.1377	4.97021	0	4.29295	4.37418	8.99467	0	0	0	0	4.41545	3.67343	0.831948	0	0	0	1000	0.0530055	9.96578
116242674	P29120	NEC1	Neuroendocrine convertase 1	RecName: Full=Neuroendocrine convertase 1; Short=NEC 1; AltName: Full=Prohormone convertase 1; AltName: Full=Proprotein convertase 1; Short=PC1; Flags: Precursor	24.57	1	11	11	53	753	84.0993	5.98584	0	134.746	80.4838	34.0734	0	0	0	0	62.3259	58.4726	0.938176	0	0	0	1000	0.0770179	9.96578
147744590	Q9UH03	41885	Neuronal-specific septin-3	RecName: Full=Neuronal-specific septin-3	17.88	1	5	5	16	358	40.6781	7.1958	68.1474	48.8653	29.8739	20.4767	0	0	0	0	41.8408	21.1425	0.505307	0	0	0	1000	0.00746893	9.96578
74753075	Q9NYS0	KBRS1	NF-kappa-B inhibitor-interacting Ras-like protein 1	RecName: Full=NF-kappa-B inhibitor-interacting Ras-like protein 1; AltName: Full=I-kappa-B-interacting Ras-like protein 1; Short=Kappa B-Ras protein 1; Short=KappaB-Ras1	12.5	1	2	2	5	192	21.6292	6.354	42.3555	18.2227	0	38.1805	0	0	0	0	24.6897	19.5404	0.791442	0	0	0	1000	0.0448589	9.96578
730163	P40261	NNMT	Nicotinamide N-methyltransferase	RecName: Full=Nicotinamide N-methyltransferase	18.56	1	3	3	9	264	29.5551	5.74463	77.01	13.2529	13.5036	27.7676	0	0	0	0	32.8835	30.1898	0.918081	0	0	0	1000	0.0722148	9.96578
50401180	Q9NWW6	NRK1	Nicotinamide riboside kinase 1	RecName: Full=Nicotinamide riboside kinase 1; Short=NRK 1; Short=NmR-K 1; AltName: Full=Nicotinic acid riboside kinase 1; AltName: Full=Ribosylnicotinamide kinase 1; Short=RNK 1; AltName: Full=Ribosylnicotinic acid kinase 1	13.07	1	2	2	4	199	23.1785	4.91943	20.4328	17.5817	17.9144	18.4187	0	0	0	0	18.5869	1.27781	0.068748	0	0	0	1000	1.09303e-07	9.96578
74761281	Q9BV86	NTM1A	N-terminal Xaa-Pro-Lys N-methyltransferase 1	RecName: Full=N-terminal Xaa-Pro-Lys N-methyltransferase 1; AltName: Full=Alpha N-terminal protein methyltransferase 1A; AltName: Full=Methyltransferase-like protein 11A; AltName: Full=N-terminal RCC1 methyltransferase; AltName: Full=X-Pro-Lys N-terminal protein methyltransferase 1A; Short=NTM1A; Contains: RecName: Full=N-terminal Xaa-Pro-Lys N-methyltransferase 1, N-terminally processed	10.76	1	2	2	7	223	25.3708	5.51611	36.4675	15.6895	15.9864	32.8729	16.7944	0	0	0	25.2541	10.9721	0.434468	4.19861	8.39722	2	6.01486	0.0225745	2.58853
20139282	Q9UBU9	NXF1	Nuclear RNA export factor 1	RecName: Full=Nuclear RNA export factor 1; AltName: Full=Tip-associated protein; AltName: Full=Tip-associating protein; AltName: Full=mRNA export factor TAP	9.53	1	5	5	7	619	70.1387	8.51416	13.1377	5.65227	17.2777	5.92137	0	0	0	0	10.4973	5.69674	0.542689	0	0	0	1000	0.0102652	9.96578
193806336	Q9Y2C4	EXOG	Nuclease EXOG	RecName: Full=Nuclease EXOG, mitochondrial; AltName: Full=Endonuclease G-like 1; Short=Endo G-like 1; Flags: Precursor	18.21	1	5	5	16	368	41.0589	8.26514	44.1971	38.03	29.0622	49.8007	0	0	0	0	40.2725	8.88611	0.22065	0	0	0	1000	0.000101139	9.96578
90110780	Q02818	NUCB1	Nucleobindin-1	RecName: Full=Nucleobindin-1; AltName: Full=CALNUC; Flags: Precursor	19.74	1	6	6	8	461	53.8463	5.24951	8.82024	7.5895	7.7331	39.7541	0	0	0	0	15.9742	15.8628	0.993022	0	0	0	1000	0.090644	9.96578
73921238	Q9H8H0	NOL11	Nucleolar protein 11	RecName: Full=Nucleolar protein 11	1.95	1	1	1	4	719	81.0719	6.07471	0	0	0	0	0	11.6176	13.0286	13.3754	0	0	0	9.50539	6.38236	0.671446	0.001	0.0246799	-9.96578
206729905	P31483	TIA1	Nucleolysin TIA-1 isoform p40	RecName: Full=Nucleolysin TIA-1 isoform p40; AltName: Full=RNA-binding protein TIA-1; AltName: Full=T-cell-restricted intracellular antigen-1; Short=TIA-1; AltName: Full=p40-TIA-1	19.17	1	4	7	30	386	42.9356	7.73779	31.602	81.5772	92.3564	37.9827	9.70249	0	36.4024	0	60.8796	30.5539	0.501875	11.5262	17.2032	1.49253	5.28184	0.0305531	2.40104
267131	Q01085	TIAR	Nucleolysin TIAR	RecName: Full=Nucleolysin TIAR; AltName: Full=TIA-1-related protein	32.27	1	6	9	36	375	41.5641	7.73779	65.0581	93.3002	95.0655	68.4195	9.9871	0	24.9801	0	80.4608	15.9205	0.197866	8.7418	11.805	1.3504	9.20415	0.000353252	3.20228
74743623	Q5SRE5	NU188	Nucleoporin NUP188 homolog	RecName: Full=Nucleoporin NUP188 homolog; Short=hNup188	10.86	1	13	13	48	1749	195.917	6.72705	16.2738	12.0026	18.3446	39.8178	12.8479	0	2.67797	0	21.6097	12.4226	0.574863	3.88147	6.10947	1.57401	5.5674	0.042839	2.477
27923819	Q8NFH3	NUP43	Nucleoporin Nup43	RecName: Full=Nucleoporin Nup43; AltName: Full=Nup107-160 subcomplex subunit Nup43; AltName: Full=p42	10.79	1	3	3	9	380	42.1245	5.63037	10.7003	18.4145	28.1444	28.9368	0	0	0	0	21.549	8.67175	0.40242	0	0	0	1000	0.00252701	9.96578
116242694	Q9Y3B8	ORN	Oligoribonuclease	RecName: Full=Oligoribonuclease, mitochondrial; AltName: Full=RNA exonuclease 2 homolog; AltName: Full=Small fragment nuclease; Flags: Precursor	24.05	1	4	4	11	237	26.8156	6.87354	34.3133	59.0508	30.084	30.931	0	0	19.7627	0	38.5948	13.7592	0.356503	4.94068	9.88137	2	7.81163	0.00733851	2.96562
116242695	Q9HC10	OTOF	Otoferlin	RecName: Full=Otoferlin; AltName: Full=Fer-1-like protein 2	0.95	2	1	2	3	1997	226.61	5.69385	2.03612	1.75201	1.78516	0	0	0	0	0	1.39332	0.937501	0.672854	0	0	0	1000	0.0248796	9.96578
294862456	Q8N573	OXR1	Oxidation resistance protein 1	RecName: Full=Oxidation resistance protein 1	10.3	1	6	6	10	874	97.9094	5.46533	9.30465	0	12.2367	20.9687	0	0	0	0	10.6275	8.6453	0.813483	0	0	0	1000	0.0492153	9.96578
20143880	Q9BXW6	OSBL1	Oxysterol-binding protein-related protein 1	RecName: Full=Oxysterol-binding protein-related protein 1; Short=ORP-1; Short=OSBP-related protein 1	4.95	1	3	3	6	950	108.401	6.37939	4.28014	7.3658	7.50518	3.85824	0	0	0	0	5.75234	1.95198	0.339337	0	0	0	1000	0.00105902	9.96578
20139128	Q9BXB5	OSB10	Oxysterol-binding protein-related protein 10	RecName: Full=Oxysterol-binding protein-related protein 10; Short=ORP-10; Short=OSBP-related protein 10	7.46	2	4	4	6	764	83.9173	8.30908	0	18.3181	4.66617	4.79755	0	0	0	0	6.94546	7.90327	1.1379	0	0	0	1000	0.129321	9.96578
269849714	Q8IUH4	ZDH13	Palmitoyltransferase ZDHHC13	RecName: Full=Palmitoyltransferase ZDHHC13; AltName: Full=Huntingtin-interacting protein 14-related protein; Short=HIP14-related protein; AltName: Full=Huntingtin-interacting protein HIP3RP; AltName: Full=Putative MAPK-activating protein PM03; AltName: Full=Putative NF-kappa-B-activating protein 209; AltName: Full=Zinc finger DHHC domain-containing protein 13; Short=DHHC-13	6.75	1	3	3	11	622	70.8141	8.07471	6.53719	11.25	17.1943	23.5712	6.02116	0	0	0	14.6382	7.38104	0.504232	1.50529	3.01058	2	9.7245	0.0165104	3.28162
46395885	Q8IUH5	ZDH17	Palmitoyltransferase ZDHHC17	RecName: Full=Palmitoyltransferase ZDHHC17; AltName: Full=Huntingtin yeast partner H; AltName: Full=Huntingtin-interacting protein 14; Short=HIP-14; AltName: Full=Huntingtin-interacting protein 3; Short=HIP-3; AltName: Full=Huntingtin-interacting protein H; AltName: Full=Putative MAPK-activating protein PM11; AltName: Full=Putative NF-kappa-B-activating protein 205; AltName: Full=Zinc finger DHHC…	9.02	1	4	4	6	632	72.592	7.50342	6.43375	11.072	0	17.3987	0	0	0	0	8.72612	7.35113	0.842428	0	0	0	1000	0.0552116	9.96578
37999848	Q8IVQ6	ZDH21	Palmitoyltransferase ZDHHC21	RecName: Full=Palmitoyltransferase ZDHHC21; AltName: Full=Zinc finger DHHC domain-containing protein 21; Short=DHHC-21	11.32	1	3	3	15	265	31.3639	8.44092	15.3439	52.8114	53.8107	82.9886	0	0	0	0	51.2386	27.7223	0.541043	0	0	0	1000	0.0101296	9.96578
113803	P04746	AMYP	Pancreatic alpha-amylase	RecName: Full=Pancreatic alpha-amylase; Short=PA; AltName: Full=1,4-alpha-D-glucan glucanohydrolase; Flags: Precursor	89.63	1	8	50	5587	511	57.67	7.04932	3334.07	3580.92	2427.8	150.63	8750.92	16460.9	12529.8	13324.4	2373.35	1562.55	0.65837	12766.5	3169.7	0.248283	0.185905	0.00107026	-2.42736
215274153	P55259	GP2	Pancreatic secretory granule membrane major glycoprotein GP2	RecName: Full=Pancreatic secretory granule membrane major glycoprotein GP2; AltName: Full=Pancreatic zymogen granule membrane protein GP-2; AltName: Full=ZAP75; Flags: Precursor	35.94	1	19	19	519	537	59.4417	5.23682	355.881	84.6999	92.9412	0	1129.83	575.538	1011.76	2328.11	133.381	154.167	1.15584	1261.31	750.092	0.594693	0.105748	0.0257508	-3.2413
126318	P16233	LIPP	Pancreatic triacylglycerol lipase	RecName: Full=Pancreatic triacylglycerol lipase; Short=PL; Short=PTL; Short=Pancreatic lipase; Flags: Precursor	93.33	1	48	51	5094	465	51.1243	6.72705	3296.63	4017.93	2568.3	354.709	11912	14083.5	9780.52	11767.8	2559.39	1584.46	0.619077	11885.9	1758.46	0.147944	0.215329	0.000221168	-2.21538
74730065	Q8NB37	PDDC1	Parkinson disease 7 domain-containing protein 1	RecName: Full=Parkinson disease 7 domain-containing protein 1; Flags: Precursor	33.18	1	5	5	14	220	23.2826	6.60986	73.9296	31.8069	32.4087	83.3029	17.0235	0	0	0	55.362	27.1241	0.48994	4.25586	8.51173	2	13.0084	0.0114288	3.70137
116242718	P41247	PLPL4	Patatin-like phospholipase domain-containing protein 4	RecName: Full=Patatin-like phospholipase domain-containing protein 4; AltName: Full=Protein GS2	16.6	1	3	3	5	253	27.9627	9.11475	32.1433	0	14.0907	28.9749	0	0	0	0	18.8022	14.8008	0.787182	0	0	0	1000	0.0440388	9.96578
85681034	Q5JVF3	PCID2	PCI domain-containing protein 2	RecName: Full=PCI domain-containing protein 2; AltName: Full=CSN12-like protein	28.57	1	8	8	19	399	45.9998	8.52881	30.5724	61.3817	35.7389	45.9314	0	0	0	0	43.4061	13.5768	0.312786	0	0	0	1000	0.000689011	9.96578
74752914	Q9NR12	PDLI7	PDZ and LIM domain protein 7	RecName: Full=PDZ and LIM domain protein 7; AltName: Full=LIM mineralization protein; Short=LMP; AltName: Full=Protein enigma	47.7	1	14	14	65	457	49.8126	8.41162	44.4872	183.742	280.828	0	0	0	0	0	127.264	128.867	1.01259	0	0	0	1000	0.0956672	9.96578
74716120	Q8TF65	GIPC2	PDZ domain-containing protein GIPC2	RecName: Full=PDZ domain-containing protein GIPC2	40	1	12	13	69	315	34.333	6.45557	51.6334	66.643	11.3173	11.636	214.009	318.212	356.859	91.5895	35.3074	28.1917	0.798464	245.167	118.838	0.484722	0.144014	0.0138604	-2.79572
121944459	Q8IYS1	P20D2	Peptidase M20 domain-containing protein 2	RecName: Full=Peptidase M20 domain-containing protein 2; AltName: Full=Aminoacylase-1-like protein 2	34.17	1	9	9	19	436	47.746	5.84619	27.978	96.2961	32.706	0	0	0	0	0	39.245	40.6805	1.03658	0	0	0	1000	0.101925	9.96578
729274	Q08752	PPID	Peptidyl-prolyl cis-trans isomerase D	RecName: Full=Peptidyl-prolyl cis-trans isomerase D; Short=PPIase D; AltName: Full=40 kDa peptidyl-prolyl cis-trans isomerase; AltName: Full=Cyclophilin-40; Short=CYP-40; AltName: Full=Cyclophilin-related protein; AltName: Full=Rotamase D	15.68	1	5	5	7	370	40.7379	7.21045	21.9791	9.4561	0	39.6252	0	0	0	0	17.7651	17.1295	0.964222	0	0	0	1000	0.0834002	9.96578
23396594	Q96AY3	FKB10	Peptidyl-prolyl cis-trans isomerase FKBP10	RecName: Full=Peptidyl-prolyl cis-trans isomerase FKBP10; Short=PPIase FKBP10; AltName: Full=65 kDa FK506-binding protein; Short=65 kDa FKBP; Short=FKBP-65; AltName: Full=FK506-binding protein 10; Short=FKBP-10; AltName: Full=Immunophilin FKBP65; AltName: Full=Rotamase; Flags: Precursor	6.36	1	2	2	7	582	64.2042	5.61768	13.973	0	18.3761	12.5956	0	0	0	0	11.2362	7.88602	0.701842	0	0	0	1000	0.0291953	9.96578
23396602	Q9Y680	FKBP7	Peptidyl-prolyl cis-trans isomerase FKBP7	RecName: Full=Peptidyl-prolyl cis-trans isomerase FKBP7; Short=PPIase FKBP7; AltName: Full=23 kDa FK506-binding protein; Short=23 kDa FKBP; Short=FKBP-23; AltName: Full=FK506-binding protein 7; Short=FKBP-7; AltName: Full=Rotamase; Flags: Precursor	22.39	1	6	6	11	259	29.9901	6.53662	31.3987	27.0174	13.7643	84.9111	0	0	0	0	39.2729	31.3355	0.797891	0	0	0	1000	0.0461141	9.96578
296439495	Q15154	PCM1	Pericentriolar material 1 protein	RecName: Full=Pericentriolar material 1 protein; Short=PCM-1; Short=hPCM-1	2.57	1	4	4	5	2024	228.392	5.021	0	1.72863	1.76134	5.4328	0	0	0	0	2.23069	2.28778	1.02559	0	0	0	1000	0.0990461	9.96578
93138709	Q15063	POSTN	Periostin	RecName: Full=Periostin; Short=PN; AltName: Full=Osteoblast-specific factor 2; Short=OSF-2; Flags: Precursor	51.67	1	33	33	397	836	93.2553	7.53271	199.415	552.435	597.003	346.365	0	9.99171	16.8078	11.5035	423.805	185.194	0.43698	9.57574	7.02107	0.733215	44.2581	0.00423635	5.46787
3914303	P56589	PEX3	Peroxisomal biogenesis factor 3	RecName: Full=Peroxisomal biogenesis factor 3; AltName: Full=Peroxin-3; AltName: Full=Peroxisomal assembly protein PEX3	7.24	1	2	2	5	373	42.1129	8.14795	10.9012	9.38005	19.1151	9.82662	0	0	0	0	12.3057	4.58423	0.372528	0	0	0	1000	0.00171387	9.96578
62901069	O96011	PX11B	Peroxisomal membrane protein 11B	RecName: Full=Peroxisomal membrane protein 11B; AltName: Full=Peroxin-11B; AltName: Full=Peroxisomal biogenesis factor 11B; AltName: Full=Protein PEX11 homolog beta; Short=PEX11-beta	48.65	1	12	12	41	259	28.4132	9.84717	62.7974	189.122	178.936	113.215	0	0	36.1681	0	136.018	59.2825	0.435844	9.04203	18.0841	2	15.0428	0.00637637	3.911
27923831	Q9NR77	PXMP2	Peroxisomal membrane protein 2	RecName: Full=Peroxisomal membrane protein 2; AltName: Full=22 kDa peroxisomal membrane protein	15.9	1	3	3	4	195	22.238	10.5796	20.8519	35.8847	18.2818	0	0	0	0	0	18.7546	14.7173	0.78473	0	0	0	1000	0.0435699	9.96578
332278135	Q9Y5Y5	PEX16	Peroxisomal membrane protein PEX16	RecName: Full=Peroxisomal membrane protein PEX16; AltName: Full=Peroxin-16; AltName: Full=Peroxisomal biogenesis factor 16	12.2	1	4	4	7	336	38.6048	9.84717	12.1016	20.8259	10.61	21.8174	0	0	13.9398	0	16.3387	5.80009	0.35499	3.48495	6.96989	2	4.68837	0.0297571	2.22909
12643354	O43808	PM34	Peroxisomal membrane protein PMP34	RecName: Full=Peroxisomal membrane protein PMP34; AltName: Full=34 kDa peroxisomal membrane protein; AltName: Full=Solute carrier family 25 member 17	12.05	1	3	3	3	307	34.5448	10.0815	13.2447	11.3966	0	11.9392	0	0	0	0	9.14513	6.14589	0.67204	0	0	0	1000	0.024764	9.96578
17380331	P30039	PBLD	Phenazine biosynthesis-like domain-containing protein	RecName: Full=Phenazine biosynthesis-like domain-containing protein; AltName: Full=MAWD-binding protein; Short=MAWDBP; AltName: Full=Unknown protein 32 from 2D-page of liver tissue	85.42	1	19	19	146	288	31.7652	6.52197	155.304	85.0392	74.27	0	455.141	870.112	650.523	567.664	78.6532	63.5652	0.80817	635.86	175.498	0.276001	0.123696	0.000989839	-3.01513
55976225	O95363	SYFM	Phenylalanine--tRNA ligase	RecName: Full=Phenylalanine--tRNA ligase, mitochondrial; AltName: Full=Phenylalanyl-tRNA synthetase; Short=PheRS; Flags: Precursor	10.64	1	4	4	7	451	52.3235	7.45947	9.01581	23.2733	23.7137	0	0	0	0	0	14.0007	11.5642	0.825973	0	0	0	1000	0.0517654	9.96578
23831266	Q14693	LPIN1	Phosphatidate phosphatase LPIN1	RecName: Full=Phosphatidate phosphatase LPIN1; AltName: Full=Lipin-1	2.47	1	1	1	6	890	98.6024	6.58057	4.56869	7.86238	4.00557	8.23669	0	0	0	0	6.16833	2.1897	0.35499	0	0	0	1000	0.00133847	9.96578
74730233	Q8NEB9	PK3C3	Phosphatidylinositol 3-kinase catalytic subunit type 3	RecName: Full=Phosphatidylinositol 3-kinase catalytic subunit type 3; Short=PI3-kinase type 3; Short=PI3K type 3; Short=PtdIns-3-kinase type 3; AltName: Full=Phosphatidylinositol 3-kinase p100 subunit; AltName: Full=Phosphoinositide-3-kinase class 3; AltName: Full=hVps34	5.64	1	4	4	4	887	101.485	6.81494	4.58414	3.94448	0	8.26455	0	0	0	0	4.19829	3.38494	0.806265	0	0	0	1000	0.0477683	9.96578
74752344	Q9BTU6	P4K2A	Phosphatidylinositol 4-kinase type 2-alpha	RecName: Full=Phosphatidylinositol 4-kinase type 2-alpha; AltName: Full=Phosphatidylinositol 4-kinase type II-alpha	14.61	1	7	7	14	479	53.9886	8.29443	25.4664	7.30429	29.77	45.9123	0	0	0	0	27.1132	15.87	0.585322	0	0	0	1000	0.0141973	9.96578
47605991	P78356	PI42B	Phosphatidylinositol 5-phosphate 4-kinase type-2 beta	RecName: Full=Phosphatidylinositol 5-phosphate 4-kinase type-2 beta; AltName: Full=1-phosphatidylinositol 5-phosphate 4-kinase 2-beta; AltName: Full=Diphosphoinositide kinase 2-beta; AltName: Full=Phosphatidylinositol 5-phosphate 4-kinase type II beta; Short=PI(5)P 4-kinase type II beta; Short=PIP4KII-beta; AltName: Full=PtdIns(5)P-4-kinase isoform 2-beta	9.86	1	1	3	14	416	47.3478	7.32764	29.323	50.4628	25.7088	8.81089	0	0	11.2591	0	28.5764	17.1121	0.598819	2.81476	5.62953	2	10.1523	0.0287968	3.34374
116242714	Q13492	PICAL	Phosphatidylinositol-binding clathrin assembly protein	RecName: Full=Phosphatidylinositol-binding clathrin assembly protein; AltName: Full=Clathrin assembly lymphoid myeloid leukemia protein	19.79	1	6	8	43	652	70.71	7.89893	62.364	42.9295	32.8064	78.7034	22.9764	0	7.1837	0	54.2008	20.4269	0.376875	7.54004	10.8338	1.43684	7.1884	0.00683334	2.84567
290457671	Q16822	PCKGM	Phosphoenolpyruvate carboxykinase [GTP]	RecName: Full=Phosphoenolpyruvate carboxykinase [GTP], mitochondrial; Short=PEPCK-M; AltName: Full=Phosphoenolpyruvate carboxylase; Flags: Precursor	50.94	1	26	29	454	640	70.6846	7.62061	209.66	218.672	222.81	125.996	339.405	1044.13	1017.26	631.109	194.284	45.8557	0.236023	757.976	336.853	0.444411	0.25632	0.0160796	-1.96398
166987826	A6NDG6	PGP	Phosphoglycolate phosphatase	RecName: Full=Phosphoglycolate phosphatase; Short=PGP; Short=PGPase	33.96	1	8	8	15	321	33.9845	6.13818	38.0012	65.3973	22.2116	45.6739	0	0	0	0	42.821	17.9426	0.419014	0	0	0	1000	0.00308455	9.96578
129404	P04054	PA21B	Phospholipase A2	RecName: Full=Phospholipase A2; AltName: Full=Group IB phospholipase A2; AltName: Full=Phosphatidylcholine 2-acylhydrolase 1B; Flags: Precursor	60.81	1	7	7	120	148	16.3487	7.85498	54.9477	354.604	264.963	0	1164.04	1072.35	696.236	324.895	168.629	168.549	0.999526	814.38	383.998	0.471522	0.207064	0.0216714	-2.27185
74752920	Q9NRG1	PRDC1	Phosphoribosyltransferase domain-containing protein 1	RecName: Full=Phosphoribosyltransferase domain-containing protein 1	8.89	1	1	2	9	225	25.657	6.15088	36.1434	46.6501	31.6885	32.5807	0	0	0	0	36.7657	6.8649	0.18672	0	0	0	1000	3.90952e-05	9.96578
20141815	Q9Y617	SERC	Phosphoserine aminotransferase	RecName: Full=Phosphoserine aminotransferase; AltName: Full=Phosphohydroxythreonine aminotransferase; Short=PSAT	63.78	1	21	21	212	370	40.3968	7.66455	318.697	104.017	154.16	49.5315	435.248	451.517	746.871	753.757	156.601	116.204	0.742035	596.849	177.354	0.29715	0.26238	0.00599335	-1.93027
296439274	Q96FC7	PHIPL	Phytanoyl-CoA hydroxylase-interacting protein-like	RecName: Full=Phytanoyl-CoA hydroxylase-interacting protein-like	7.45	2	3	3	9	376	42.459	6.41748	0	18.6104	37.9251	29.2446	0	0	0	0	21.445	16.3335	0.761645	0	0	0	1000	0.0392749	9.96578
313104314	P36955	PEDF	Pigment epithelium-derived factor	RecName: Full=Pigment epithelium-derived factor; Short=PEDF; AltName: Full=Cell proliferation-inducing gene 35 protein; AltName: Full=EPC-1; AltName: Full=Serpin F1; Flags: Precursor	52.39	1	14	14	72	418	46.2833	6.37939	194.552	83.7023	136.458	131.531	89.5972	0	0	23.0069	136.561	45.3956	0.33242	28.151	42.3755	1.50529	4.851	0.0129606	2.27828
229462782	Q63HM9	PLCX3	PI-PLC X domain-containing protein 3	RecName: Full=PI-PLC X domain-containing protein 3	48.6	1	13	13	71	321	36.2894	6.29053	101.337	283.388	255.433	148.44	11.6672	0	0	0	197.15	86.3845	0.438167	2.91679	5.83358	2	67.5912	0.00416245	6.07876
14195002	O00625	PIR	Pirin	RecName: Full=Pirin; AltName: Full=Probable quercetin 2,3-dioxygenase PIR; Short=Probable quercetinase	26.21	1	6	6	14	290	32.0933	6.91748	56.0845	48.2587	36.8789	37.9172	0	0	0	0	44.7848	9.11811	0.203598	0	0	0	1000	6.41132e-05	9.96578
1711387	P53801	PTTG	Pituitary tumor-transforming gene 1 protein-interacting protein	RecName: Full=Pituitary tumor-transforming gene 1 protein-interacting protein; AltName: Full=Pituitary tumor-transforming gene protein-binding factor; Short=PBF; Short=PTTG-binding factor; Flags: Precursor	16.67	1	2	2	5	180	20.3102	8.79248	0	58.3126	19.8053	20.3629	0	0	0	0	24.6202	24.3765	0.990101	0	0	0	1000	0.0899008	9.96578
254763296	Q9BTY2	FUCO2	Plasma alpha-L-fucosidase	RecName: Full=Plasma alpha-L-fucosidase; AltName: Full=Alpha-L-fucoside fucohydrolase 2; Short=Alpha-L-fucosidase 2; Flags: Precursor	18.63	2	8	8	24	467	54.0321	6.25244	34.8277	29.9679	68.7037	47.092	8.01962	0	0	0	45.1478	17.2781	0.382699	2.0049	4.00981	2	22.5187	0.00280951	4.49305
68565305	Q9HBL7	PLRKT	Plasminogen receptor (KT)	RecName: Full=Plasminogen receptor (KT); Short=Plg-R(KT)	34.01	1	5	5	30	147	17.1899	9.5835	0	238.011	315.268	149.605	25.4773	0	0	0	175.721	135.294	0.769936	6.36932	12.7386	2	27.5887	0.0470067	4.786
130316	P00747	PLMN	Plasminogen	RecName: Full=Plasminogen; Contains: RecName: Full=Plasmin heavy chain A; Contains: RecName: Full=Activation peptide; Contains: RecName: Full=Angiostatin; Contains: RecName: Full=Plasmin heavy chain A, short form; Contains: RecName: Full=Plasmin light chain B; Flags: Precursor	31.11	2	20	20	111	810	90.5102	7.23975	70.2788	146.861	180.448	36.2008	50.8602	20.6249	5.78243	0	108.447	66.6739	0.614804	19.3169	22.7524	1.17785	5.61413	0.0446585	2.48906
129890	P09619	PGFRB	Platelet-derived growth factor receptor beta	RecName: Full=Platelet-derived growth factor receptor beta; Short=PDGF-R-beta; Short=PDGFR-beta; AltName: Full=Beta platelet-derived growth factor receptor; AltName: Full=Beta-type platelet-derived growth factor receptor; AltName: Full=CD140 antigen-like family member B; AltName: Full=Platelet-derived growth factor receptor 1; Short=PDGFR-1; AltName: CD_antigen=CD140b; Flags: Precursor	11.3	5	9	10	18	1106	123.889	4.98291	14.7057	12.6537	22.563	3.31404	3.38622	0	4.23487	0	13.3091	7.91447	0.594665	1.90527	2.22713	1.16893	6.98542	0.0322501	2.80435
160334379	Q9Y2H5	PKHA6	Pleckstrin homology domain-containing family A member 6	RecName: Full=Pleckstrin homology domain-containing family A member 6; Short=PH domain-containing family A member 6; AltName: Full=Phosphoinositol 3-phosphate-binding protein 3; Short=PEPP-3	4.29	1	3	3	5	1048	117.056	9.1001	3.87989	3.33851	6.80335	3.49745	0	0	0	0	4.3798	1.6316	0.372528	0	0	0	1000	0.00171387	9.96578
48474734	Q8IXQ6	PARP9	Poly [ADP-ribose] polymerase 9	RecName: Full=Poly [ADP-ribose] polymerase 9; Short=PARP-9; AltName: Full=ADP-ribosyltransferase diphtheria toxin-like 9; Short=ARTD9; AltName: Full=B aggressive lymphoma protein	9.6	1	7	7	12	854	96.2814	7.91357	14.2838	20.4845	4.17442	12.8759	0	0	0	0	12.9547	6.72221	0.518903	0	0	0	1000	0.00841796	9.96578
50403796	Q9BY77	PDIP3	Polymerase delta-interacting protein 3	RecName: Full=Polymerase delta-interacting protein 3; AltName: Full=46 kDa DNA polymerase delta interaction protein; Short=p46; AltName: Full=S6K1 Aly/REF-like target; Short=SKAR	11.64	1	3	3	5	421	46.0605	9.99365	9.65827	0	8.46783	26.1187	0	0	0	0	11.0612	10.9205	0.987281	0	0	0	1000	0.0891853	9.96578
73921242	Q5SY16	NOL9	Polynucleotide 5'-hydroxyl-kinase NOL9	RecName: Full=Polynucleotide 5'-hydroxyl-kinase NOL9; AltName: Full=Nucleolar protein 9	7.83	1	3	3	5	702	79.2722	9.12939	5.79221	0	5.07829	15.6638	0	0	0	0	6.63357	6.5492	0.987281	0	0	0	1000	0.0891853	9.96578
218511814	O95758	PTBP3	Polypyrimidine tract-binding protein 3	RecName: Full=Polypyrimidine tract-binding protein 3; AltName: Full=Regulator of differentiation 1; Short=Rod1	36.05	2	9	12	30	552	59.6521	9.0415	51.5632	25.3533	19.3748	92.9613	6.78471	0	8.48509	0	47.3131	33.4893	0.707822	3.81745	4.46234	1.16893	12.3939	0.0420608	3.63156
74729214	Q8N755	PQLC3	PQ-loop repeat-containing protein 3	RecName: Full=PQ-loop repeat-containing protein 3; Flags: Precursor	9.9	1	2	2	26	202	22.5601	8.88037	60.3881	51.9617	17.6483	0	74.1616	248.111	115.935	190.434	32.4995	28.48	0.87632	157.16	77.3896	0.492425	0.206792	0.0232947	-2.27375
74762758	Q9NW64	RBM22	Pre-mRNA-splicing factor RBM22	RecName: Full=Pre-mRNA-splicing factor RBM22; AltName: Full=RNA-binding motif protein 22; AltName: Full=Zinc finger CCCH domain-containing protein 16	9.05	1	4	4	6	420	46.8654	8.54346	0	24.9911	8.48799	17.4539	0	0	0	0	12.7333	10.8428	0.851532	0	0	0	1000	0.0571594	9.96578
74744409	Q5T160	SYRM	Probable arginine--tRNA ligase	RecName: Full=Probable arginine--tRNA ligase, mitochondrial; AltName: Full=Arginyl-tRNA synthetase; Short=ArgRS; Flags: Precursor	18.69	1	8	8	20	578	65.464	8.20654	21.1045	6.05321	49.342	50.7312	0	0	0	0	31.8077	21.9348	0.689605	0	0	0	1000	0.027327	9.96578
12229745	O76071	CIAO1	Probable cytosolic iron-sulfur protein assembly protein CIAO1	RecName: Full=Probable cytosolic iron-sulfur protein assembly protein CIAO1; AltName: Full=WD repeat-containing protein 39	22.71	1	4	4	9	339	37.8158	4.97021	23.989	20.6416	10.5161	32.4365	0	0	13.8164	0	21.8958	9.06567	0.414037	3.45411	6.90821	2	6.33907	0.0177757	2.66427
74707832	Q5GLZ8	HERC4	Probable E3 ubiquitin-protein ligase HERC4	RecName: Full=Probable E3 ubiquitin-protein ligase HERC4; AltName: Full=HECT domain and RCC1-like domain-containing protein 4	5.58	1	4	4	5	1057	118.487	6.18896	7.69372	3.31008	0	6.93534	0	0	0	0	4.48479	3.54945	0.791442	0	0	0	1000	0.0448589	9.96578
74752981	Q9NUN5	LMBD1	Probable lysosomal cobalamin transporter	RecName: Full=Probable lysosomal cobalamin transporter; AltName: Full=HDAg-L-interacting protein NESI; AltName: Full=LMBR1 domain-containing protein 1; AltName: Full=Nuclear export signal-interacting protein	3.33	1	1	1	11	540	61.3491	7.76709	15.0597	12.9584	19.8053	27.1506	0	0	0	0	18.7435	6.29403	0.335798	0	0	0	1000	0.00100251	9.96578
8134331	Q9Y2Q0	AT8A1	Phospholipid-transporting ATPase IA	RecName: Full=Probable phospholipid-transporting ATPase IA; AltName: Full=ATPase class I type 8A member 1; AltName: Full=Chromaffin granule ATPase II	38.14	1	37	38	328	1164	131.285	6.84424	370.283	201.389	211.325	182.637	45.0449	35.8809	12.0716	49.5716	241.408	86.7361	0.359292	35.6422	16.714	0.468937	6.7731	0.00347119	2.75982
215274251	O43861	ATP9B	Probable phospholipid-transporting ATPase IIB	RecName: Full=Probable phospholipid-transporting ATPase IIB; AltName: Full=ATPase class II type 9B	12.12	1	9	12	43	1147	129.22	7.60596	21.2701	27.4532	18.6484	47.9337	16.3259	0	4.0835	8.38439	28.8263	13.2623	0.460075	7.19845	6.98182	0.969906	4.00452	0.027836	2.00163
73919761	Q7L3T8	SYPM	Probable proline--tRNA ligase	RecName: Full=Probable proline--tRNA ligase, mitochondrial; AltName: Full=Prolyl-tRNA synthetase; Short=ProRS; Flags: Precursor	12.84	1	4	4	13	475	53.2281	8.104	25.6808	14.7316	30.0207	30.8659	0	0	0	0	25.3248	7.4184	0.292931	0	0	0	1000	0.000484698	9.96578
288558851	P09668	CATH	Pro-cathepsin H	RecName: Full=Pro-cathepsin H; Contains: RecName: Full=Cathepsin H mini chain; Contains: RecName: Full=Cathepsin H; Contains: RecName: Full=Cathepsin H heavy chain; Contains: RecName: Full=Cathepsin H light chain; Flags: Precursor	8.96	1	3	3	13	335	37.369	8.07471	48.5508	20.8881	31.925	21.8826	11.1796	0	13.9814	0	30.8116	12.8338	0.416526	6.29025	7.35287	1.16893	4.89832	0.0160897	2.29229
6919941	Q15113	PCOC1	Procollagen C-endopeptidase enhancer 1	RecName: Full=Procollagen C-endopeptidase enhancer 1; AltName: Full=Procollagen COOH-terminal proteinase enhancer 1; Short=PCPE-1; Short=Procollagen C-proteinase enhancer 1; AltName: Full=Type 1 procollagen C-proteinase enhancer protein; AltName: Full=Type I procollagen COOH-terminal proteinase enhancer; Flags: Precursor	18.26	1	6	6	13	449	47.942	7.43018	9.05597	23.377	63.5182	8.16332	0	0	0	0	26.0286	25.947	0.996864	0	0	0	1000	0.091624	9.96578
6093731	O60568	PLOD3	Procollagen-lysine	RecName: Full=Procollagen-lysine,2-oxoglutarate 5-dioxygenase 3; AltName: Full=Lysyl hydroxylase 3; Short=LH3; Flags: Precursor	14.77	1	9	9	24	738	84.7315	6.04932	16.529	42.6678	43.4751	9.93314	5.07474	0	0	0	28.1512	17.4406	0.619533	1.26869	2.53737	2	22.1893	0.0224936	4.47179
20178322	P35080	PROF2	Profilin-2	RecName: Full=Profilin-2; AltName: Full=Profilin II	55.71	1	7	7	94	140	15.0363	6.99072	522.788	324.885	458.352	890.151	214.009	0	66.911	68.6921	549.044	241.879	0.440546	87.4031	90.256	1.03264	6.28175	0.0116956	2.65117
1709586	P51888	PRELP	Prolargin	RecName: Full=Prolargin; AltName: Full=Proline-arginine-rich end leucine-rich repeat protein; Flags: Precursor	49.74	1	20	20	338	382	43.7822	9.37842	532.216	485.43	755.92	1036.27	392.163	0	0	151.051	702.459	251.908	0.358609	135.804	185.147	1.36334	5.17261	0.0110297	2.37089
74714366	Q8IVL6	P3H3	Prolyl 3-hydroxylase 3	RecName: Full=Prolyl 3-hydroxylase 3; AltName: Full=Leprecan-like protein 2; AltName: Full=Protein B; Flags: Precursor	9.1	1	4	4	9	736	81.7856	6.31592	0	23.7687	14.5311	4.98007	0	0	0	0	10.82	10.5296	0.973166	0	0	0	1000	0.0856296	9.96578
2507090	P13674	P4HA1	Prolyl 4-hydroxylase subunit alpha-1	RecName: Full=Prolyl 4-hydroxylase subunit alpha-1; Short=4-PH alpha-1; AltName: Full=Procollagen-proline,2-oxoglutarate-4-dioxygenase subunit alpha-1; Flags: Precursor	9.74	1	4	4	12	534	61.011	6.01123	7.61447	6.55198	53.4076	13.7278	0	0	0	0	20.3255	22.2803	1.09618	0	0	0	1000	0.117879	9.96578
20455169	O15460	P4HA2	Prolyl 4-hydroxylase subunit alpha-2	RecName: Full=Prolyl 4-hydroxylase subunit alpha-2; Short=4-PH alpha-2; AltName: Full=Procollagen-proline,2-oxoglutarate-4-dioxygenase subunit alpha-2; Flags: Precursor	21.12	1	7	7	16	535	60.8636	5.70654	38.0012	32.6987	33.3174	6.85108	0	0	0	0	27.7171	14.1107	0.509096	0	0	0	1000	0.0077258	9.96578
20137409	Q96LA8	ANM6	Protein arginine N-methyltransferase 6	RecName: Full=Protein arginine N-methyltransferase 6; AltName: Full=Heterogeneous nuclear ribonucleoprotein methyltransferase-like protein 6; AltName: Full=Histone-arginine N-methyltransferase PRMT6	9.6	1	3	3	6	375	41.9111	5.43994	32.529	0	9.50656	19.5484	0	0	0	0	15.396	13.9344	0.905069	0	0	0	1000	0.0691645	9.96578
61563951	Q6PI25	CNIH2	Protein cornichon homolog 2	RecName: Full=Protein cornichon homolog 2; AltName: Full=Cornichon-like protein	8.75	1	2	2	11	160	18.9185	7.25439	76.2399	21.8672	0	160.358	0	0	0	0	64.6163	71.4245	1.10536	0	0	0	1000	0.120381	9.96578
78103208	Q96JJ7	TMX3	Protein disulfide-isomerase TMX3	RecName: Full=Protein disulfide-isomerase TMX3; AltName: Full=Thioredoxin domain-containing protein 10; AltName: Full=Thioredoxin-related transmembrane protein 3; Flags: Precursor	15.2	1	6	6	17	454	51.8389	4.90674	26.8687	15.413	31.4093	48.4405	16.4985	0	0	0	30.5329	13.7051	0.448862	4.12463	8.24925	2	7.40258	0.0163709	2.88803
156630499	Q5JWR5	DOP1	Protein dopey-1	RecName: Full=Protein dopey-1	2.56	1	4	4	6	2465	277.179	6.29053	1.64955	0	2.89246	4.46085	0	0	0	0	2.25071	1.89065	0.840021	0	0	0	1000	0.0547015	9.96578
74730707	Q8WUF8	F172A	Protein FAM172A	RecName: Full=Protein FAM172A; Flags: Precursor	12.02	1	5	5	12	416	47.9423	6.0874	19.5487	42.0524	25.7088	17.6218	0	0	0	0	26.2329	11.0959	0.422978	0	0	0	1000	0.00322993	9.96578
296434465	Q96ND0	F210A	Protein FAM210A	RecName: Full=Protein FAM210A	9.93	1	2	2	4	272	30.7573	9.75928	14.949	12.8631	0	26.951	0	0	0	0	13.6908	11.0384	0.806265	0	0	0	1000	0.0477683	9.96578
1346694	P49354	FNTA	Protein farnesyltransferase/geranylgeranyltransferase type-1 subunit alpha	RecName: Full=Protein farnesyltransferase/geranylgeranyltransferase type-1 subunit alpha; AltName: Full=CAAX farnesyltransferase subunit alpha; AltName: Full=FTase-alpha; AltName: Full=Ras proteins prenyltransferase subunit alpha; AltName: Full=Type I protein geranyl-geranyltransferase subunit alpha; Short=GGTase-I-alpha	35.62	1	11	11	53	379	44.3811	5.08447	85.8286	120.01	94.0622	135.395	29.6451	0	61.7911	0	108.824	22.9335	0.210739	22.8591	29.4778	1.28955	4.76065	0.00367875	2.25116
125991860	O94915	FRYL	Protein furry homolog-like	RecName: Full=Protein furry homolog-like; AltName: Full=ALL1-fused gene from chromosome 4p12 protein	1.89	1	4	6	11	3013	339.383	5.57959	6.74764	1.16122	0	6.08253	0	0	0	0	3.49785	3.41255	0.975614	0	0	0	1000	0.0862432	9.96578
317373571	P17252	KPCA	Protein kinase C alpha type	RecName: Full=Protein kinase C alpha type; Short=PKC-A; Short=PKC-alpha	13.1	1	4	7	19	672	76.7001	7.04932	18.1524	10.413	15.915	59.998	0	0	0	0	26.1196	22.8185	0.873617	0	0	0	1000	0.0620008	9.96578
20141488	P05771	KPCB	Protein kinase C beta type	RecName: Full=Protein kinase C beta type; Short=PKC-B; Short=PKC-beta	5.66	1	1	3	7	671	76.8191	7.00537	12.1196	0	5.3129	21.85	0	0	0	0	9.82062	9.42964	0.960188	0	0	0	1000	0.0824007	9.96578
166223146	A4D1U4	LCHN	Protein LCHN	RecName: Full=Protein LCHN	8.35	1	3	3	7	455	51.4126	5.31299	17.8731	15.3792	7.83507	16.1113	0	0	0	0	14.2997	4.43501	0.310148	0	0	0	1000	0.000658594	9.96578
158705881	Q3MHD2	LSM12	Protein LSM12 homolog	RecName: Full=Protein LSM12 homolog	26.15	1	3	3	13	195	21.6871	7.73779	41.7039	71.7694	54.8455	75.1862	0	0	0	0	60.8763	15.5712	0.255784	0	0	0	1000	0.000230949	9.96578
114149979	Q9C0E8	LNP	Protein lunapark	RecName: Full=Protein lunapark	25	1	9	9	44	428	47.7102	5.10986	76.0024	73.572	24.988	188.405	17.5008	0	0	0	90.7418	69.2187	0.762809	4.37519	8.75038	2	20.7401	0.0480803	4.37435
22256936	Q9BZQ8	NIBAN	Protein Niban	RecName: Full=Protein Niban; AltName: Full=Cell growth-inhibiting gene 39 protein; AltName: Full=Protein FAM129A	41.38	1	31	31	347	928	103.07	4.77979	184.027	60.3234	7.6831	0	548.86	387.05	267.5	569.967	63.0085	85.0172	1.3493	443.344	142.895	0.322313	0.142121	0.00379121	-2.81481
74730148	Q8NBL1	PGLT1	Protein O-glucosyltransferase 1	RecName: Full=Protein O-glucosyltransferase 1; AltName: Full=CAP10-like 46 kDa protein; Short=hCLP46; AltName: Full=KTEL motif-containing protein 1; AltName: Full=Myelodysplastic syndromes relative protein; Flags: Precursor	32.14	1	9	9	25	392	46.1593	8.71924	62.2367	62.4778	36.3771	74.8026	0	0	0	0	58.9736	16.1667	0.274135	0	0	0	1000	0.000338046	9.96578
322510057	Q9BRX2	PELO	Protein pelota homolog	RecName: Full=Protein pelota homolog	29.87	1	8	9	18	385	43.332	6.34131	42.2455	63.6138	18.5193	28.561	0	0	24.3313	0	38.2349	19.5146	0.510388	6.08282	12.1656	2	6.28572	0.0313163	2.65208
74752476	Q9BZL4	PP12C	Protein phosphatase 1 regulatory subunit 12C	RecName: Full=Protein phosphatase 1 regulatory subunit 12C; AltName: Full=Protein phosphatase 1 myosin-binding subunit of 85 kDa; Short=Protein phosphatase 1 myosin-binding subunit p85	8.44	1	5	5	11	782	84.8299	5.56689	10.3993	8.94823	18.2351	14.0614	0	0	0	0	12.911	4.15055	0.321474	0	0	0	1000	0.000796905	9.96578
548442	P35813	PPM1A	Protein phosphatase 1A	RecName: Full=Protein phosphatase 1A; AltName: Full=Protein phosphatase 2C isoform alpha; Short=PP2C-alpha; AltName: Full=Protein phosphatase IA	40.05	1	8	11	53	382	42.4207	5.36377	127.732	100.75	102.656	105.546	29.4123	0	61.3059	0	109.171	12.5301	0.114775	22.6795	29.2463	1.28955	4.81363	0.00160732	2.26712
74750962	Q8N3J5	PPM1K	Protein phosphatase 1K	RecName: Full=Protein phosphatase 1K, mitochondrial; AltName: Full=PP2C domain-containing protein phosphatase 1K; AltName: Full=PP2C-like mitochondrial protein; AltName: Full=PP2C-type mitochondrial phosphoprotein phosphatase; Short=PTMP; AltName: Full=Protein phosphatase 2C isoform kappa; Short=PP2C-kappa; Flags: Precursor	18.28	1	5	5	8	372	40.9716	6.7417	10.9305	18.8105	9.58322	29.5591	10.0676	0	0	0	17.2208	9.17718	0.532912	2.51691	5.03382	2	6.84205	0.0307744	2.77443
215274219	P29590	PML	Protein PML	RecName: Full=Protein PML; AltName: Full=Promyelocytic leukemia protein; AltName: Full=RING finger protein 71; AltName: Full=Tripartite motif-containing protein 19	9.3	1	7	7	11	882	97.4889	6.21436	18.4405	7.93369	4.0419	16.6228	0	0	0	0	11.7597	6.89168	0.586041	0	0	0	1000	0.0142706	9.96578
229462737	Q86TP1	PRUNE	Protein prune homolog	RecName: Full=Protein prune homolog; Short=hPrune; AltName: Full=Drosophila-related expressed sequence 17; Short=DRES-17; Short=DRES17; AltName: Full=HTcD37	28.26	1	8	8	24	453	50.1679	5.50342	134.64	30.8941	0	40.4562	0	0	0	0	51.4976	58.0548	1.12733	0	0	0	1000	0.126404	9.96578
74733500	Q9GZN7	ROGDI	Protein rogdi homolog	RecName: Full=Protein rogdi homolog	29.27	1	6	6	13	287	32.2337	8.1626	42.5031	36.5724	12.4215	76.6271	0	0	0	0	42.031	26.4804	0.630021	0	0	0	1000	0.0192091	9.96578
116509	P06703	S10A6	Protein S100-A6	RecName: Full=Protein S100-A6; AltName: Full=Calcyclin; AltName: Full=Growth factor-inducible protein 2A9; AltName: Full=MLN 4; AltName: Full=Prolactin receptor-associated protein; Short=PRA; AltName: Full=S100 calcium-binding protein A6	35.56	1	5	5	50	90	10.1733	5.47803	542.151	194.375	396.106	570.162	208.065	0	208.168	0	425.699	172.063	0.404189	104.058	120.156	1.1547	4.09098	0.0220767	2.03244
74731072	Q969Z0	TBRG4	Protein TBRG4	RecName: Full=Protein TBRG4; AltName: Full=Cell cycle progression restoration protein 2; Short=Cell cycle progression protein 2; AltName: Full=FAST kinase domain-containing protein 4; AltName: Full=Transforming growth factor beta regulator 4	28.21	1	10	10	32	631	70.6934	7.41553	64.4395	38.8135	16.9491	46.4701	5.93528	13.2378	14.8455	0	41.668	19.6704	0.472074	8.50466	6.86879	0.807649	4.89943	0.018994	2.29261
84029603	Q53HC9	TSSC1	Protein TSSC1	RecName: Full=Protein TSSC1; AltName: Full=Tumor-suppressing STF cDNA 1 protein; AltName: Full=Tumor-suppressing subchromosomal transferable fragment candidate gene 1 protein	35.92	1	9	9	25	387	43.5761	5.05908	42.0272	72.3257	55.2707	37.8845	19.3548	0	12.1028	0	51.877	15.5185	0.299141	7.8644	9.55146	1.21452	6.59644	0.00290845	2.72169
68566159	Q12974	TP4A2	Protein tyrosine phosphatase type IVA 2	RecName: Full=Protein tyrosine phosphatase type IVA 2; AltName: Full=HU-PP-1; AltName: Full=OV-1; AltName: Full=PTP(CAAXII); AltName: Full=Protein-tyrosine phosphatase 4a2; AltName: Full=Protein-tyrosine phosphatase of regenerating liver 2; Short=PRL-2; Flags: Precursor	13.77	2	2	2	6	167	19.1148	8.36768	0	41.9013	42.6941	43.8962	0	0	0	0	32.1229	21.431	0.667155	0	0	0	1000	0.0240764	9.96578
20532425	P56705	WNT4	Protein Wnt-4	RecName: Full=Protein Wnt-4; Flags: Precursor	16.81	1	5	5	14	351	39.0261	8.51416	34.7532	49.8398	10.1566	52.2127	0	0	0	0	36.7406	19.3359	0.526283	0	0	0	1000	0.0089653	9.96578
45593495	Q8TDZ2	MICA1	Protein-methionine sulfoxide oxidase MICAL1	RecName: Full=Protein-methionine sulfoxide oxidase MICAL1; AltName: Full=Molecule interacting with CasL protein 1; Short=MICAL-1; AltName: Full=NEDD9-interacting protein with calponin homology and LIM domains	3.75	1	3	3	5	1067	117.801	6.40479	3.81081	9.83718	3.3411	0	0	0	0	0	4.24727	4.09463	0.964062	0	0	0	1000	0.0833602	9.96578
6686027	O60704	TPST2	Protein-tyrosine sulfotransferase 2	RecName: Full=Protein-tyrosine sulfotransferase 2; AltName: Full=Tyrosylprotein sulfotransferase 2; Short=TPST-2	46.42	1	12	13	108	377	41.8849	9.08545	75.4984	27.8416	0	0	258.287	398.82	459.68	433.653	25.835	35.6154	1.37857	387.61	89.7482	0.231542	0.066652	0.000291947	-3.90721
296452870	Q9Y2Y8	PRG3	Proteoglycan 3	RecName: Full=Proteoglycan 3; AltName: Full=Eosinophil major basic protein homolog; AltName: Full=Prepro-major basic protein homolog; Short=Prepro-MBPH; Flags: Precursor	7.11	3	1	2	5	225	25.389	4.80518	36.1434	15.55	31.6885	0	0	0	0	0	20.8455	16.4739	0.790289	0	0	0	1000	0.0446362	9.96578
294862502	Q96QE2	MYCT	Proton myo-inositol cotransporter	RecName: Full=Proton myo-inositol cotransporter; Short=H(+)-myo-inositol cotransporter; Short=Hmit; AltName: Full=H(+)-myo-inositol symporter	28.55	1	16	16	122	648	70.3257	5.96045	25.0996	275.365	198.053	152.722	23.1183	0	0	0	162.81	104.844	0.643964	5.77957	11.5591	2	28.1699	0.0247174	4.81608
296434391	Q5I7T1	AG10B	Putative Dol-P-Glc:Glc(2)Man(9)GlcNAc(2)-PP-Dol alpha-1	RecName: Full=Putative Dol-P-Glc:Glc(2)Man(9)GlcNAc(2)-PP-Dol alpha-1,2-glucosyltransferase; AltName: Full=Alpha-1,2-glucosyltransferase ALG10-A; AltName: Full=Alpha-2-glucosyltransferase ALG10-B; AltName: Full=Asparagine-linked glycosylation protein 10 homolog B; AltName: Full=Potassium channel regulator 1	8.46	2	5	5	31	473	55.4109	9.18799	0	7.39695	0	15.4982	79.1789	123.618	89.1203	40.6634	5.72379	7.39059	1.29121	83.1453	34.1283	0.410466	0.0688409	0.00440269	-3.86059
308153595	P01893	HLAH	Putative HLA class I histocompatibility antigen	RecName: Full=Putative HLA class I histocompatibility antigen, alpha chain H; AltName: Full=HLA-12.4; AltName: Full=HLA-AR; AltName: Full=MHC class I antigen H; Flags: Precursor	30.39	1	0	9	88	362	40.8662	6.30322	123.556	260.957	275.743	101.252	62.0745	23.0748	64.6929	0	190.377	90.6955	0.4764	37.4606	31.399	0.838188	5.08207	0.0189192	2.34542
166233266	Q9Y303	NAGA	Putative N-acetylglucosamine-6-phosphate deacetylase	RecName: Full=Putative N-acetylglucosamine-6-phosphate deacetylase; AltName: Full=Amidohydrolase domain-containing protein 2; AltName: Full=GlcNAc 6-P deacetylase	9.54	1	4	4	7	409	43.7206	6.69775	9.94164	25.6633	26.1488	0	0	0	0	0	15.4384	12.7517	0.825973	0	0	0	1000	0.0517654	9.96578
74760358	Q8NHM4	TRY6	Putative trypsin-6	RecName: Full=Putative trypsin-6; AltName: Full=Trypsinogen C; Flags: Precursor	24.7	1	3	7	592	247	26.5222	6.26514	806.641	722.415	635.053	59.3576	1971.14	3855.26	2010.04	3659.87	555.867	338.338	0.608668	2874.08	1023.4	0.356081	0.193407	0.00508487	-2.37029
115502443	O95825	QORL1	Quinone oxidoreductase-like protein 1	RecName: Full=Quinone oxidoreductase-like protein 1; AltName: Full=Protein 4P11; AltName: Full=Quinone oxidoreductase homolog 1; Short=QOH-1; AltName: Full=Zeta-crystallin homolog	20.34	1	5	5	12	349	38.672	5.78271	11.6508	50.1255	20.4296	31.5071	0	0	13.4205	0	28.4282	16.5903	0.583584	3.35514	6.71027	2	8.47305	0.0310778	3.08288
116242743	Q15276	RABE1	Rab GTPase-binding effector protein 1	RecName: Full=Rab GTPase-binding effector protein 1; AltName: Full=Rabaptin-4; AltName: Full=Rabaptin-5; AltName: Full=Rabaptin-5alpha; AltName: Full=Renal carcinoma antigen NY-REN-17	12.41	1	8	8	9	862	99.2294	5.0083	4.71709	4.05888	4.13568	25.5127	0	0	0	0	9.6061	10.6085	1.10435	0	0	0	1000	0.120105	9.96578
296452877	Q3MIN7	RGL3	Ral guanine nucleotide dissociation stimulator-like 3	RecName: Full=Ral guanine nucleotide dissociation stimulator-like 3; Short=RalGDS-like 3	12.11	1	5	5	6	710	78.0312	7.6792	5.72694	14.7835	0	10.3249	0	0	0	0	7.70882	6.3311	0.821279	0	0	0	1000	0.0508002	9.96578
1172837	P43487	RANG	Ran-specific GTPase-activating protein	RecName: Full=Ran-specific GTPase-activating protein; AltName: Full=Ran-binding protein 1; Short=RanBP1	27.86	1	4	4	9	201	23.2956	5.2876	60.6885	17.4068	0	91.1773	0	0	0	0	42.3182	41.3767	0.977753	0	0	0	1000	0.0867803	9.96578
162416269	Q684P5	RPGP2	Rap1 GTPase-activating protein 2	RecName: Full=Rap1 GTPase-activating protein 2; Short=Rap1GAP2; AltName: Full=GTPase-activating Rap/Ran-GAP domain-like protein 4	6.3	1	3	3	7	730	80.0059	6.66846	5.57004	9.58564	9.76701	5.021	0	0	6.41612	0	7.48592	2.54025	0.339337	1.60403	3.20806	2	4.66694	0.0282484	2.22248
74710068	Q6R327	RICTR	Rapamycin-insensitive companion of mTOR	RecName: Full=Rapamycin-insensitive companion of mTOR; AltName: Full=AVO3 homolog; Short=hAVO3	1.81	1	2	2	3	1708	192.097	7.47412	2.38064	2.04845	0	2.14598	0	0	0	0	1.64377	1.10468	0.67204	0	0	0	1000	0.024764	9.96578
116242482	Q9UN86	G3BP2	Ras GTPase-activating protein-binding protein 2	RecName: Full=Ras GTPase-activating protein-binding protein 2; Short=G3BP-2; AltName: Full=GAP SH3 domain-binding protein 2	26.14	1	9	9	41	482	54.0878	5.5542	59.0517	58.0707	36.9809	114.066	38.8502	0	9.71736	0	67.0424	32.961	0.491644	12.1419	18.3854	1.51421	5.52157	0.0270064	2.46508
292495090	Q13576	IQGA2	Ras GTPase-activating-like protein IQGAP2	RecName: Full=Ras GTPase-activating-like protein IQGAP2	58.03	2	76	81	761	1575	180.465	5.64307	219.442	102.186	13.5808	6.98158	511.244	487.925	585.843	714.398	85.5476	99.2579	1.16027	574.853	101.974	0.177392	0.148816	0.000466224	-2.74839
74736209	Q5U651	RAIN	Ras-interacting protein 1	RecName: Full=Ras-interacting protein 1; Short=Rain	12.15	1	6	6	10	963	103.393	7.95752	12.6671	7.26637	3.70193	11.4185	3.88906	0	0	0	8.76346	4.08851	0.46654	0.972264	1.94453	2	9.01346	0.0137702	3.17208
74752776	Q9HB90	RRAGC	Ras-related GTP-binding protein C	RecName: Full=Ras-related GTP-binding protein C; Short=Rag C; Short=RagC; AltName: Full=GTPase-interacting protein 2; AltName: Full=TIB929	24.56	2	9	9	28	399	44.1958	5.09717	50.954	96.457	71.4779	27.5589	0	0	11.7388	0	61.6119	29.3525	0.47641	2.93469	5.86939	2	20.9943	0.00779759	4.39193
2500069	Q13636	RAB31	Ras-related protein Rab-31	RecName: Full=Ras-related protein Rab-31; AltName: Full=Ras-related protein Rab-22B	25.26	1	2	4	9	194	21.5549	7.06396	41.9189	36.0697	18.3761	75.5738	0	0	0	0	42.9846	23.9206	0.556493	0	0	0	1000	0.0114496	9.96578
74732895	Q9BRK0	REEP2	Receptor expression-enhancing protein 2	RecName: Full=Receptor expression-enhancing protein 2	13.49	1	2	2	4	252	28.2429	9.53955	16.1354	13.884	14.1467	14.545	0	0	0	0	14.6778	1.00907	0.068748	0	0	0	1000	1.09303e-07	9.96578
146345496	Q15262	PTPRK	Receptor-type tyrosine-protein phosphatase kappa	RecName: Full=Receptor-type tyrosine-protein phosphatase kappa; Short=Protein-tyrosine phosphatase kappa; Short=R-PTP-kappa; Flags: Precursor	4.52	1	4	4	4	1439	161.998	5.89697	0	0	0	0	0	5.80478	6.50976	6.68304	0	0	0	4.74939	3.18896	0.671446	0.001	0.0246799	-9.96578
2499754	Q16849	PTPRN	Receptor-type tyrosine-protein phosphatase-like N	RecName: Full=Receptor-type tyrosine-protein phosphatase-like N; Short=R-PTP-N; AltName: Full=Islet cell antigen 512; Short=ICA 512; AltName: Full=Islet cell autoantigen 3; AltName: Full=PTP IA-2; Flags: Precursor	17.26	1	8	9	34	979	105.781	7.10791	29.0735	64.3285	32.7729	0	0	0	0	0	31.5437	26.3152	0.834244	0	0	0	1000	0.0534855	9.96578
66774158	O75787	RENR	Renin receptor	RecName: Full=Renin receptor; AltName: Full=ATPase H(+)-transporting lysosomal accessory protein 2; AltName: Full=ATPase H(+)-transporting lysosomal-interacting protein 2; AltName: Full=ER-localized type I transmembrane adaptor; AltName: Full=Embryonic liver differentiation factor 10; AltName: Full=N14F; AltName: Full=Renin/prorenin receptor; AltName: Full=Vacuolar ATP synthase membrane sector-as…	30	1	8	8	13	350	38.9833	6.1001	23.235	79.9716	20.3712	10.4724	0	0	0	0	33.5125	31.4516	0.938503	0	0	0	1000	0.0770972	9.96578
91208248	Q9NWS8	RMND1	Required for meiotic nuclear division protein 1 homolog	RecName: Full=Required for meiotic nuclear division protein 1 homolog; Flags: Precursor	7.57	1	3	3	10	449	51.5709	8.68994	9.05597	23.377	23.8193	16.3266	0	0	10.4316	0	18.1447	6.96392	0.383799	2.60789	5.21578	2	6.95763	0.0117638	2.7986
2493462	Q15293	RCN1	Reticulocalbin-1	RecName: Full=Reticulocalbin-1; Flags: Precursor	25.38	1	8	8	23	331	38.8662	4.99561	12.2844	73.9918	86.1621	66.441	0	0	0	29.0541	59.7198	32.6506	0.546729	7.26352	14.527	2	8.22189	0.026092	3.03947
12643733	Q16799	RTN1	Reticulon-1	RecName: Full=Reticulon-1; AltName: Full=Neuroendocrine-specific protein	25.39	1	13	14	148	776	83.566	4.69092	146.716	166.822	128.633	236.168	24.1312	0	0	0	169.585	47.0498	0.277441	6.0328	12.0656	2	28.1105	0.000521972	4.81304
76789669	Q8WWV3	RT4I1	Reticulon-4-interacting protein 1	RecName: Full=Reticulon-4-interacting protein 1, mitochondrial; AltName: Full=NOGO-interacting mitochondrial protein; Flags: Precursor	18.69	1	4	4	17	396	43.5616	9.11475	41.072	17.6705	27.0073	55.5353	9.45748	0	11.8277	0	35.3213	16.5565	0.46874	5.32129	6.22023	1.16893	6.63772	0.0146316	2.73069
5921809	O43924	PDE6D	Retinal rod rhodopsin-sensitive cGMP 3'	RecName: Full=Retinal rod rhodopsin-sensitive cGMP 3',5'-cyclic phosphodiesterase subunit delta; Short=GMP-PDE delta; AltName: Full=Protein p17	33.33	1	4	4	9	150	17.4089	5.66846	0	69.9751	47.5328	97.7421	0	0	0	0	53.8125	41.3371	0.768169	0	0	0	1000	0.0404666	9.96578
74750799	Q8IZV5	RDH10	Retinol dehydrogenase 10	RecName: Full=Retinol dehydrogenase 10	4.99	1	2	2	3	341	38.0624	7.40088	0	10.2603	10.4544	10.7488	0	0	0	0	7.86587	5.24776	0.667155	0	0	0	1000	0.0240764	9.96578
74736331	Q68EM7	RHG17	Rho GTPase-activating protein 17	RecName: Full=Rho GTPase-activating protein 17; AltName: Full=Rho-type GTPase-activating protein 17; AltName: Full=RhoGAP interacting with CIP4 homologs protein 1; Short=RICH-1	2.38	1	2	2	3	881	95.3773	7.62061	0	3.97135	4.04649	4.16042	0	0	0	0	3.04456	2.0312	0.667155	0	0	0	1000	0.0240764	9.96578
205829172	A7KAX9	RHG32	Rho GTPase-activating protein 32	RecName: Full=Rho GTPase-activating protein 32; AltName: Full=Brain-specific Rho GTPase-activating protein; AltName: Full=GAB-associated Cdc42/Rac GTPase-activating protein; AltName: Full=GC-GAP; AltName: Full=GTPase regulator interacting with TrkA; AltName: Full=Rho-type GTPase-activating protein 32; AltName: Full=Rho/Cdc42/Rac GTPase-activating protein RICS; AltName: Full=RhoGAP involved in the…	0.81	1	2	2	6	2087	230.385	6.7417	0	1.67645	6.83269	1.75627	0	0	0	0	2.56635	2.95725	1.15232	0	0	0	1000	0.133313	9.96578
116242759	P98171	RHG04	Rho GTPase-activating protein 4	RecName: Full=Rho GTPase-activating protein 4; AltName: Full=Rho-GAP hematopoietic protein C1; AltName: Full=Rho-type GTPase-activating protein 4; AltName: Full=p115	2.85	1	2	2	8	946	104.96	6.34131	0	14.7939	11.3054	3.87455	0	0	0	0	7.49345	6.75957	0.902064	0	0	0	1000	0.068467	9.96578
317373481	Q9HCE6	ARGAL	Rho guanine nucleotide exchange factor 10-like protein	RecName: Full=Rho guanine nucleotide exchange factor 10-like protein; AltName: Full=GrinchGEF	13.37	1	11	11	23	1279	140.321	5.88428	3.17915	5.47108	0	0	20.4974	32.6547	21.9723	15.0382	2.16256	2.66665	1.2331	22.5406	7.37291	0.327094	0.0959404	0.00201822	-3.38172
189041197	A1IGU5	ARH37	Rho guanine nucleotide exchange factor 37	RecName: Full=Rho guanine nucleotide exchange factor 37	4.44	1	2	2	3	675	76.2309	6.93213	6.0239	0	5.28142	5.43012	0	0	0	0	4.18386	2.80762	0.67106	0	0	0	1000	0.0246252	9.96578
13124514	P78346	RPP30	Ribonuclease P protein subunit p30	RecName: Full=Ribonuclease P protein subunit p30; Short=RNaseP protein p30; AltName: Full=RNase P subunit 2	48.51	1	8	8	17	268	29.3027	8.90967	30.3443	26.1101	53.2083	123.089	0	0	0	0	58.188	44.8748	0.771204	0	0	0	1000	0.0410271	9.96578
74727333	Q7LG56	RIR2B	Ribonucleoside-diphosphate reductase subunit M2 B	RecName: Full=Ribonucleoside-diphosphate reductase subunit M2 B; AltName: Full=TP53-inducible ribonucleotide reductase M2 B; AltName: Full=p53-inducible ribonucleotide reductase small subunit 2-like protein; Short=p53R2	37.89	2	10	10	33	351	40.7104	4.97021	115.844	49.8398	50.7829	104.425	21.3399	0	13.3441	0	80.2231	34.8543	0.434468	8.67101	10.5311	1.21452	9.25187	0.00771017	3.20975
23822112	Q9P2E9	RRBP1	Ribosome-binding protein 1	RecName: Full=Ribosome-binding protein 1; AltName: Full=180 kDa ribosome receptor homolog; Short=RRp; AltName: Full=ES/130-related protein; AltName: Full=Ribosome receptor protein	47.66	1	71	72	2480	1410	152.381	8.60205	888.204	352.357	103.662	259.952	1519.31	2103.08	1840.29	2782.76	401.044	340.607	0.8493	2061.36	536.92	0.260469	0.194553	0.00197158	-2.36176
2500648	O00442	RTCA	RNA 3'-terminal phosphate cyclase	RecName: Full=RNA 3'-terminal phosphate cyclase; Short=RNA cyclase; Short=RNA-3'-phosphate cyclase; AltName: Full=RNA terminal phosphate cyclase domain-containing protein 1; Short=RTC domain-containing protein 1	42.35	1	11	11	74	366	39.3114	7.85498	155.535	162.511	165.585	140.204	30.698	22.8226	102.377	0	155.959	11.3137	0.0725426	38.9745	44.2279	1.13479	4.00156	0.00216751	2.00056
90103518	Q9Y2P8	RCL1	RNA 3'-terminal phosphate cyclase-like protein	RecName: Full=RNA 3'-terminal phosphate cyclase-like protein	10.19	1	3	3	7	373	40.8166	9.26123	10.9012	18.7601	19.1151	9.82662	10.0406	0	0	0	14.6507	4.97153	0.339337	2.51016	5.02032	2	5.83657	0.0138581	2.54512
408359959	Q6P6C2	ALKB5	RNA demethylase ALKBH5	RecName: Full=RNA demethylase ALKBH5; AltName: Full=Alkylated DNA repair protein alkB homolog 5; AltName: Full=Alpha-ketoglutarate-dependent dioxygenase alkB homolog 5	10.15	1	2	2	6	394	44.2286	9.08545	10.3201	26.6403	0	18.6057	0	0	0	0	13.8915	11.4088	0.821279	0	0	0	1000	0.0508002	9.96578
218512116	P98175	RBM10	RNA-binding protein 10	RecName: Full=RNA-binding protein 10; AltName: Full=G patch domain-containing protein 9; AltName: Full=RNA-binding motif protein 10; AltName: Full=RNA-binding protein S1-1; Short=S1-1	5.7	1	3	3	6	930	103.469	5.97314	4.37218	3.7621	0	15.7649	0	0	0	0	5.97479	6.80705	1.1393	0	0	0	1000	0.129706	9.96578
28201880	Q14498	RBM39	RNA-binding protein 39	RecName: Full=RNA-binding protein 39; AltName: Full=Hepatocellular carcinoma protein 1; AltName: Full=RNA-binding motif protein 39; AltName: Full=RNA-binding region-containing protein 2; AltName: Full=Splicing factor HCC1	35.09	2	12	12	82	530	59.3427	10.0962	115.079	158.434	53.8107	152.146	42.398	15.7605	53.0238	0	119.867	48.0129	0.40055	27.7956	24.2702	0.873168	4.31246	0.0140945	2.10851
172045944	Q59EK9	RUN3A	RUN domain-containing protein 3A	RecName: Full=RUN domain-containing protein 3A; AltName: Full=Rap2-interacting protein 8; Short=RPIP-8	25.34	1	7	7	23	446	49.7158	5.2749	36.4675	23.5342	23.9795	106.837	0	0	0	0	47.7046	39.8748	0.835869	0	0	0	1000	0.0538263	9.96578
74749739	Q70HW3	SAMC	S-adenosylmethionine mitochondrial carrier protein	RecName: Full=S-adenosylmethionine mitochondrial carrier protein; AltName: Full=Mitochondrial S-adenosylmethionine transporter; AltName: Full=Solute carrier family 25 member 26	5.11	1	1	1	3	274	29.3623	9.34912	14.8399	12.7692	0	13.3771	0	0	0	0	10.2465	6.88609	0.67204	0	0	0	1000	0.024764	9.96578
52000845	Q9UL12	SARDH	Sarcosine dehydrogenase	RecName: Full=Sarcosine dehydrogenase, mitochondrial; Short=SarDH; AltName: Full=BPR-2; Flags: Precursor	69.39	1	40	40	482	918	100.973	7.25439	88.5867	118.15	100.968	0	383.491	718.837	647.972	1099.97	76.9262	52.6973	0.685037	712.568	295.852	0.415191	0.107956	0.00549745	-3.21148
30923294	Q12765	SCRN1	Secernin-1	RecName: Full=Secernin-1	39.61	1	16	16	214	414	46.3525	4.75439	275.004	447.909	490.828	380.698	99.5091	60.5295	203.642	23.2292	398.61	94.0456	0.235934	96.7275	77.7834	0.80415	4.12095	0.00258548	2.04298
118573861	Q0VDG4	SCRN3	Secernin-3	RecName: Full=Secernin-3	26.42	1	7	7	10	424	48.5132	5.5542	9.58993	24.7554	16.8158	34.5786	0	0	0	0	21.4349	10.7303	0.500601	0	0	0	1000	0.00715803	9.96578
21264511	O76038	SEGN	Secretagogin	RecName: Full=Secretagogin	80.07	1	31	31	686	276	32.0191	5.41455	3005.4	1483.17	1033.32	2895.08	651.332	60.5295	203.642	174.219	2104.24	995.006	0.472857	272.431	260.029	0.954479	7.72395	0.0118931	2.94934
311033509	P05060	SCG1	Secretogranin-1	RecName: Full=Secretogranin-1; AltName: Full=Chromogranin-B; Short=CgB; AltName: Full=Secretogranin I; Short=SgI; Contains: RecName: Full=GAWK peptide; Contains: RecName: Full=CCB peptide; Flags: Precursor	16.25	1	8	8	25	677	78.2292	5.07178	18.0183	20.6721	47.3924	37.8985	11.064	0	0	0	30.9953	14.0415	0.453019	2.766	5.532	2	11.2058	0.00961127	3.48618
334302856	Q6UXD5	SE6L2	Seizure 6-like protein 2	RecName: Full=Seizure 6-like protein 2; Flags: Precursor	7.58	1	4	5	12	910	97.4982	4.89404	22.3414	3.84479	0	24.167	0	0	0	0	12.5883	12.4379	0.988052	0	0	0	1000	0.0893808	9.96578
26006881	Q96LD8	SENP8	Sentrin-specific protease 8	RecName: Full=Sentrin-specific protease 8; AltName: Full=Deneddylase-1; AltName: Full=NEDD8-specific protease 1; AltName: Full=Protease, cysteine 2; AltName: Full=Sentrin/SUMO-specific protease SENP8	11.32	1	2	2	5	212	24.0919	5.97314	38.3597	0	16.8158	34.5786	0	0	0	0	22.4385	17.6632	0.787182	0	0	0	1000	0.0440388	9.96578
3287733	O43236	41886	Septin-4	RecName: Full=Septin-4; AltName: Full=Apoptosis-related protein in the TGF-beta signaling pathway; Short=ARTS; AltName: Full=Bradeion beta; AltName: Full=Brain protein H5; AltName: Full=CE5B3 beta; AltName: Full=Cell division control-related protein 2; Short=hCDCREL-2; AltName: Full=Cerebral protein 7; AltName: Full=Peanut-like protein 2	8.79	1	2	3	9	478	55.0636	6.11279	8.50655	14.6392	44.7484	0	0	0	0	0	16.9735	19.4652	1.1468	0	0	0	1000	0.131782	9.96578
6685760	Q99719	41887	Septin-5	RecName: Full=Septin-5; AltName: Full=Cell division control-related protein 1; Short=CDCrel-1; AltName: Full=Peanut-like protein 1	33.06	1	9	10	38	369	42.7497	6.66846	66.1159	123.262	125.595	59.5989	0	0	0	0	93.643	35.6603	0.380811	0	0	0	1000	0.0019162	9.96578
20178343	Q14141	41888	Septin-6	RecName: Full=Septin-6	49.54	2	10	21	159	434	49.6853	6.66846	224.855	298.281	476.423	185.8	94.9234	19.2467	64.7526	0	296.34	128.793	0.434612	44.7307	43.0908	0.963339	6.62498	0.0100252	2.72792
18202620	Q92743	HTRA1	Serine protease HTRA1	RecName: Full=Serine protease HTRA1; AltName: Full=High-temperature requirement A serine peptidase 1; AltName: Full=L56; AltName: Full=Serine protease 11; Flags: Precursor	23.13	1	9	9	53	480	51.2546	7.82568	8.4711	182.227	200.529	0	0	0	0	0	97.8067	108.36	1.1079	0	0	0	1000	0.121074	9.96578
17376879	O43464	HTRA2	Serine protease HTRA2	RecName: Full=Serine protease HTRA2, mitochondrial; AltName: Full=High temperature requirement protein A2; Short=HtrA2; AltName: Full=Omi stress-regulated endoprotease; AltName: Full=Serine protease 25; AltName: Full=Serine proteinase OMI; Flags: Precursor	37.34	2	11	11	29	458	48.8109	10.0669	17.756	68.7529	54.4863	64.0232	0	18.2381	10.2266	20.9976	51.2546	23.1072	0.450831	12.3656	9.42482	0.762182	4.14494	0.0206719	2.05135
296434570	Q9BZL6	KPCD2	Serine/threonine-protein kinase D2	RecName: Full=Serine/threonine-protein kinase D2; AltName: Full=nPKC-D2	4.1	1	2	3	4	878	96.6887	6.84424	0	3.98492	4.06032	8.34927	0	0	0	0	4.09863	3.40984	0.831948	0	0	0	1000	0.0530055	9.96578
74746874	Q5VT25	MRCKA	Serine/threonine-protein kinase MRCK alpha	RecName: Full=Serine/threonine-protein kinase MRCK alpha; AltName: Full=CDC42-binding protein kinase alpha; AltName: Full=DMPK-like alpha; AltName: Full=Myotonic dystrophy kinase-related CDC42-binding kinase alpha; Short=MRCK alpha; Short=Myotonic dystrophy protein kinase-like alpha	2.48	1	2	3	8	1732	197.182	6.58057	4.6953	6.0602	4.11658	2.11624	0	0	0	0	4.24708	1.63766	0.385597	0	0	0	1000	0.00204089	9.96578
92090617	Q9Y5S2	MRCKB	Serine/threonine-protein kinase MRCK beta	RecName: Full=Serine/threonine-protein kinase MRCK beta; AltName: Full=CDC42-binding protein kinase beta; Short=CDC42BP-beta; AltName: Full=DMPK-like beta; AltName: Full=Myotonic dystrophy kinase-related CDC42-binding kinase beta; Short=MRCK beta; Short=Myotonic dystrophy protein kinase-like beta	12.74	1	13	15	39	1711	194.193	6.3667	21.3882	18.4037	16.6684	25.7066	2.18887	0	0	0	20.5417	3.95667	0.192616	0.547218	1.09444	2	37.5385	6.72569e-05	5.2303
45593726	Q99986	VRK1	Serine/threonine-protein kinase VRK1	RecName: Full=Serine/threonine-protein kinase VRK1; AltName: Full=Vaccinia-related kinase 1	14.65	1	4	4	8	396	45.4474	8.90967	0	26.5057	36.0097	9.25588	0	0	0	0	17.9428	16.3007	0.908483	0	0	0	1000	0.0699601	9.96578
7387496	Q15172	2A5A	Serine/threonine-protein phosphatase 2A 56 kDa regulatory subunit alpha isoform	RecName: Full=Serine/threonine-protein phosphatase 2A 56 kDa regulatory subunit alpha isoform; AltName: Full=PP2A B subunit isoform B'-alpha; AltName: Full=PP2A B subunit isoform B56-alpha; AltName: Full=PP2A B subunit isoform PR61-alpha; Short=PR61alpha; AltName: Full=PP2A B subunit isoform R5-alpha	23.25	1	8	9	20	486	56.1582	6.7124	8.36652	50.3936	51.3471	22.6255	7.70609	0	9.63739	0	33.1832	21.2404	0.640094	4.33587	5.06833	1.16893	7.65318	0.0384326	2.93606
7387498	Q16537	2A5E	Serine/threonine-protein phosphatase 2A 56 kDa regulatory subunit epsilon isoform	RecName: Full=Serine/threonine-protein phosphatase 2A 56 kDa regulatory subunit epsilon isoform; AltName: Full=PP2A B subunit isoform B'-epsilon; AltName: Full=PP2A B subunit isoform B56-epsilon; AltName: Full=PP2A B subunit isoform PR61-epsilon; AltName: Full=PP2A B subunit isoform R5-epsilon	33.4	2	8	11	35	467	54.6645	6.94678	34.8277	59.9359	53.4362	94.1841	24.0588	0	10.0295	0	60.5959	24.7916	0.409129	8.52208	11.3859	1.33604	7.11046	0.00878552	2.82994
116241235	Q13362	2A5G	Serine/threonine-protein phosphatase 2A 56 kDa regulatory subunit gamma isoform	RecName: Full=Serine/threonine-protein phosphatase 2A 56 kDa regulatory subunit gamma isoform; AltName: Full=PP2A B subunit isoform B'-gamma; AltName: Full=PP2A B subunit isoform B56-gamma; AltName: Full=PP2A B subunit isoform PR61-gamma; AltName: Full=PP2A B subunit isoform R5-gamma; AltName: Full=Renal carcinoma antigen NY-REN-29	18.89	2	3	7	30	524	61.0216	6.87354	31.0392	46.7391	47.6235	83.9388	0	0	0	0	52.3352	22.4041	0.428088	0	0	0	1000	0.00342454	9.96578
20139983	O75830	SPI2	Serpin I2	RecName: Full=Serpin I2; AltName: Full=Myoepithelium-derived serine protease inhibitor; AltName: Full=Pancpin; AltName: Full=Pancreas-specific protein TSA2004; AltName: Full=Peptidase inhibitor 14; Short=PI-14; Flags: Precursor	33.09	1	12	13	99	405	46.1156	5.16064	90.3584	34.5556	61.6166	9.0502	369.892	123.749	289.122	166.218	48.8952	34.9966	0.715747	237.245	112.861	0.475713	0.206096	0.0188842	-2.27861
308153572	P27169	PON1	Serum paraoxonase/arylesterase 1	RecName: Full=Serum paraoxonase/arylesterase 1; Short=PON 1; AltName: Full=Aromatic esterase 1; Short=A-esterase 1; AltName: Full=K-45; AltName: Full=Serum aryldialkylphosphatase 1	35.21	1	6	7	18	355	39.7062	5.22412	34.3617	59.1339	40.1685	41.2995	10.5497	0	0	0	43.7409	10.7026	0.244682	2.63744	5.27487	2	16.5846	0.000461542	4.05177
308153497	Q9BWM7	SFXN3	Sideroflexin-3	RecName: Full=Sideroflexin-3	56.92	1	12	14	109	325	35.9557	9.08545	187.668	183.012	296.166	451.117	34.5707	51.4035	57.6464	29.5905	279.491	125.795	0.450088	43.3028	13.3621	0.308574	6.45434	0.00968961	2.69027
30580506	Q8TD22	SFXN5	Sideroflexin-5	RecName: Full=Sideroflexin-5	16.47	1	5	5	11	340	37.1007	9.33447	23.9184	20.5809	20.9703	53.9019	0	0	0	0	29.8429	16.1084	0.539773	0	0	0	1000	0.0100257	9.96578
17368701	Q9BY50	SC11C	Signal peptidase complex catalytic subunit SEC11C	RecName: Full=Signal peptidase complex catalytic subunit SEC11C; AltName: Full=Microsomal signal peptidase 21 kDa subunit; Short=SPase 21 kDa subunit; AltName: Full=SEC11 homolog C; AltName: Full=SEC11-like protein 3; AltName: Full=SPC21	72.92	1	16	16	125	192	21.5285	9.20264	42.3555	182.227	259.945	190.903	682.712	696.089	463.498	951.672	168.857	91.222	0.540231	698.493	199.647	0.285826	0.241745	0.00292268	-2.04844
20455516	P08240	SRPR	Signal recognition particle receptor subunit alpha	RecName: Full=Signal recognition particle receptor subunit alpha; Short=SR-alpha; AltName: Full=Docking protein alpha; Short=DP-alpha	47.18	1	27	28	302	638	69.7672	8.95361	178.451	202.906	67.0525	51.7053	293.508	615.352	660.72	437.132	125.029	76.7167	0.613593	501.678	169.034	0.336936	0.249221	0.00666476	-2.0045
48427907	O75044	SRGP2	SLIT-ROBO Rho GTPase-activating protein 2	RecName: Full=SLIT-ROBO Rho GTPase-activating protein 2; Short=srGAP2; AltName: Full=Formin-binding protein 2; AltName: Full=Rho GTPase-activating protein 34	4.48	3	4	4	8	1071	120.805	6.69775	3.79657	9.80044	0	13.6894	0	0	0	0	6.8216	6.10259	0.894598	0	0	0	1000	0.0667461	9.96578
205830727	Q8WVI0	SMIM4	Small integral membrane protein 4	RecName: Full=Small integral membrane protein 4	17.14	1	2	2	5	70	8.69061	10.8726	58.0876	0	50.928	157.086	0	0	0	0	66.5253	65.6791	0.987281	0	0	0	1000	0.0891853	9.96578
74730778	Q8WUX1	S38A5	Sodium-coupled neutral amino acid transporter 5	RecName: Full=Sodium-coupled neutral amino acid transporter 5; AltName: Full=Solute carrier family 38 member 5; AltName: Full=System N transporter 2	9.53	1	4	4	18	472	51.4229	8.20654	8.61468	0	0	0	23.804	17.6972	89.3092	81.4991	2.15367	4.30734	2	53.0774	37.5465	0.707393	0.0405761	0.0358188	-4.62323
66774052	Q8WVQ1	CANT1	Soluble calcium-activated nucleotidase 1	RecName: Full=Soluble calcium-activated nucleotidase 1; Short=SCAN-1; AltName: Full=Apyrase homolog; AltName: Full=Putative MAPK-activating protein PM09; AltName: Full=Putative NF-kappa-B-activating protein 107	5.49	1	2	2	4	401	44.8117	6.0874	20.2799	8.72508	8.89017	0	0	0	0	0	9.4738	8.31519	0.877703	0	0	0	1000	0.0629141	9.96578
1709292	P55011	S12A2	Solute carrier family 12 member 2	RecName: Full=Solute carrier family 12 member 2; AltName: Full=Basolateral Na-K-Cl symporter; AltName: Full=Bumetanide-sensitive sodium-(potassium)-chloride cotransporter 1	4.95	1	4	4	10	1212	131.364	6.40479	10.0647	11.5471	0	9.0726	0	0	0	0	7.67108	5.21415	0.679716	0	0	0	1000	0.0258666	9.96578
27151691	Q9UP95	S12A4	Solute carrier family 12 member 4	RecName: Full=Solute carrier family 12 member 4; AltName: Full=Electroneutral potassium-chloride cotransporter 1; AltName: Full=Erythroid K-Cl cotransporter 1; Short=hKCC1	7.47	2	6	8	29	1085	120.572	6.44287	14.9903	32.2466	26.2854	13.5127	6.90352	0	0	8.8635	21.7588	9.02393	0.414726	3.94176	4.62135	1.17241	5.52007	0.0125987	2.46469
161784306	Q9H2X9	S12A5	Solute carrier family 12 member 5	RecName: Full=Solute carrier family 12 member 5; AltName: Full=Electroneutral potassium-chloride cotransporter 2; AltName: Full=K-Cl cotransporter 2; Short=hKCC2; AltName: Full=Neuronal K-Cl cotransporter	8.52	1	4	7	16	1139	126.102	6.72705	35.6991	9.21534	0	9.65407	0	0	0	0	13.6421	15.3636	1.12619	0	0	0	1000	0.126089	9.96578
121760	P11169	GTR3	Solute carrier family 2	RecName: Full=Solute carrier family 2, facilitated glucose transporter member 3; AltName: Full=Glucose transporter type 3, brain; Short=GLUT-3	8.47	2	3	4	33	496	53.8893	7.1958	57.3849	42.3237	50.3119	59.1182	30.2029	0	9.44308	0	52.2847	7.65556	0.146421	9.9115	14.2412	1.43684	5.27515	0.00193567	2.39921
27805426	Q8WUG5	S22AH	Solute carrier family 22 member 17	RecName: Full=Solute carrier family 22 member 17; AltName: Full=24p3 receptor; Short=24p3R; AltName: Full=Brain-type organic cation transporter; AltName: Full=Lipocalin-2 receptor; AltName: Full=Neutrophil gelatinase-associated lipocalin receptor; Short=NgalR	9.85	1	4	4	13	538	57.6492	7.38623	22.6736	13.0065	26.5053	27.2515	0	0	0	0	22.3592	6.5497	0.292931	0	0	0	1000	0.000484698	9.96578
24212469	Q9UGH3	S23A2	Solute carrier family 23 member 2	RecName: Full=Solute carrier family 23 member 2; AltName: Full=Na(+)/L-ascorbic acid transporter 2; AltName: Full=Nucleobase transporter-like 1 protein; AltName: Full=Sodium-dependent vitamin C transporter 2; Short=hSVCT2; AltName: Full=Yolk sac permease-like molecule 2	8.77	1	4	4	8	650	70.2914	7.6792	12.5112	5.3827	0	28.1948	0	0	0	0	11.5222	12.2394	1.06225	0	0	0	1000	0.108732	9.96578
121942600	Q3KQZ1	S2535	Solute carrier family 25 member 35	RecName: Full=Solute carrier family 25 member 35	28.33	1	6	6	19	300	32.4166	9.11475	13.5538	104.963	83.1824	24.4355	0	0	0	0	56.5336	44.4713	0.786635	0	0	0	1000	0.043934	9.96578
74751740	Q96AG3	S2546	Solute carrier family 25 member 46	RecName: Full=Solute carrier family 25 member 46	27.03	1	6	6	15	418	46.1448	7.43018	38.9103	16.7405	0	78.9186	0	0	0	0	33.6423	34.1329	1.01458	0	0	0	1000	0.0961828	9.96578
50403807	Q9UMY4	SNX12	Sorting nexin-12	RecName: Full=Sorting nexin-12	67.44	1	9	9	23	172	19.7181	7.86963	165.482	61.0248	62.1795	149.17	65.3226	0	0	0	109.464	55.668	0.50855	16.3306	32.6613	2	6.70299	0.0278395	2.74481
3123050	Q15036	SNX17	Sorting nexin-17	RecName: Full=Sorting nexin-17	23.19	1	8	8	24	470	52.8682	7.45947	25.954	44.665	53.0951	46.7914	7.96843	0	9.96547	0	42.6264	11.6771	0.273941	4.48347	5.24087	1.16893	9.50745	0.000998821	3.24906
20140349	Q9Y343	SNX24	Sorting nexin-24	RecName: Full=Sorting nexin-24	10.06	1	2	2	3	169	19.8054	7.23975	24.0599	0	21.0944	21.6883	0	0	0	0	16.7107	11.2139	0.67106	0	0	0	1000	0.0246252	9.96578
166214988	Q96L92	SNX27	Sorting nexin-27	RecName: Full=Sorting nexin-27	35.67	1	13	13	47	541	61.2265	6.49365	45.0957	77.6064	79.0749	67.751	13.8453	15.4401	34.6305	0	67.382	15.6852	0.23278	15.979	14.2367	0.890963	4.21692	0.00284212	2.07619
10720282	O95219	SNX4	Sorting nexin-4	RecName: Full=Sorting nexin-4	17.78	1	8	8	25	450	51.8761	5.98584	54.2151	46.6501	23.7664	48.8711	24.9677	0	10.4084	0	43.3757	13.4529	0.310148	8.84403	11.816	1.33604	4.90451	0.00838998	2.29411
73921262	Q9NY59	NSMA2	Sphingomyelin phosphodiesterase 3	RecName: Full=Sphingomyelin phosphodiesterase 3; AltName: Full=Neutral sphingomyelinase 2; Short=nSMase-2; Short=nSMase2; AltName: Full=Neutral sphingomyelinase II	10.99	1	5	5	9	655	71.036	5.78271	0	21.3665	16.3281	11.1918	0	0	0	0	12.2216	9.14548	0.748305	0	0	0	1000	0.0368931	9.96578
224471897	P17405	ASM	Sphingomyelin phosphodiesterase	RecName: Full=Sphingomyelin phosphodiesterase; AltName: Full=Acid sphingomyelinase; Short=aSMase; Flags: Precursor	15.1	1	6	7	15	629	69.7072	7.28369	6.46443	16.6872	45.3413	17.4817	0	0	0	0	21.4937	16.6712	0.775632	0	0	0	1000	0.0418514	9.96578
150438891	Q9P013	CWC15	Spliceosome-associated protein CWC15 homolog	RecName: Full=Spliceosome-associated protein CWC15 homolog	4.8	1	1	1	6	229	26.6083	5.70654	17.756	30.5568	15.5675	16.0058	16.3544	0	0	0	19.9715	7.11991	0.356503	4.0886	8.17721	2	4.88468	0.0262955	2.28827
17380310	Q12874	SF3A3	Splicing factor 3A subunit 3	RecName: Full=Splicing factor 3A subunit 3; AltName: Full=SF3a60; AltName: Full=Spliceosome-associated protein 61; Short=SAP 61	37.52	1	13	13	46	501	58.8123	5.37646	64.9282	69.8355	28.4627	117.056	37.3769	0	28.0465	0	70.0707	36.3565	0.518854	16.3558	19.2664	1.17795	4.28414	0.0400697	2.09901
109821809	Q5W111	SPRY7	SPRY domain-containing protein 7	RecName: Full=SPRY domain-containing protein 7; AltName: Full=Chronic lymphocytic leukemia deletion region gene 6 protein; Short=CLL deletion region gene 6 protein	18.88	1	3	3	10	196	21.6517	6.69775	41.4911	35.7016	72.7542	18.7007	19.108	0	0	0	42.1619	22.5722	0.535368	4.77699	9.55398	2	8.82604	0.022498	3.14177
83288284	Q6SZW1	SARM1	Sterile alpha and TIR motif-containing protein 1	RecName: Full=Sterile alpha and TIR motif-containing protein 1; AltName: Full=Sterile alpha and Armadillo repeat protein; AltName: Full=Sterile alpha motif domain-containing protein 2; Short=MyD88-5; Short=SAM domain-containing protein 2; AltName: Full=Tir-1 homolog; Flags: Precursor	32.6	1	19	19	48	724	79.3382	6.55127	28.081	101.483	59.0877	45.5635	0	0	6.46929	0	58.5539	31.308	0.534686	1.61732	3.23465	2	36.2042	0.0111247	5.17808
399288	Q02318	CP27A	Sterol 26-hydroxylase	RecName: Full=Sterol 26-hydroxylase, mitochondrial; AltName: Full=5-beta-cholestane-3-alpha,7-alpha,12-alpha-triol 27-hydroxylase; AltName: Full=Cytochrome P-450C27/25; AltName: Full=Cytochrome P450 27; AltName: Full=Sterol 27-hydroxylase; AltName: Full=Vitamin D(3) 25-hydroxylase; Flags: Precursor	17.14	1	7	7	11	531	60.1963	8.89502	7.65749	39.534	6.71367	20.7081	0	0	0	0	18.6533	15.3154	0.821057	0	0	0	1000	0.0507548	9.96578
74727720	Q86WV6	STING	Stimulator of interferon genes protein	RecName: Full=Stimulator of interferon genes protein; Short=hSTING; AltName: Full=Endoplasmic reticulum interferon stimulator; Short=ERIS; AltName: Full=Mediator of IRF3 activation; Short=hMITA; AltName: Full=Transmembrane protein 173	21.37	1	6	6	14	379	42.1658	7.04932	10.7286	46.1577	37.6249	29.0132	9.88169	0	0	0	30.8811	15.1489	0.490556	2.47042	4.94085	2	12.5003	0.0118414	3.64389
223634717	Q13033	STRN3	Striatin-3	RecName: Full=Striatin-3; AltName: Full=Cell cycle autoantigen SG2NA; AltName: Full=S/G2 antigen	11.17	1	6	6	10	797	87.1553	5.36377	10.2036	0	17.8919	18.3956	0	0	0	0	11.6228	8.60768	0.740587	0	0	0	1000	0.0355495	9.96578
97190718	Q8IYB5	SMAP1	Stromal membrane-associated protein 1	RecName: Full=Stromal membrane-associated protein 1	12.63	1	4	5	21	467	50.3544	8.74854	8.70692	44.9519	61.0699	31.3947	0	17.8867	10.0295	0	36.5309	22.1633	0.6067	6.97904	8.67363	1.24281	5.23437	0.0475895	2.38802
2492998	P55809	SCOT1	Succinyl-CoA:3-ketoacid coenzyme A transferase 1	RecName: Full=Succinyl-CoA:3-ketoacid coenzyme A transferase 1, mitochondrial; AltName: Full=3-oxoacid CoA-transferase 1; AltName: Full=Somatic-type succinyl-CoA:3-oxoacid CoA-transferase; Short=SCOT-s; Flags: Precursor	59.23	2	25	25	216	520	56.1219	7.45947	383.155	390.246	377.063	317.192	43.2134	16.0636	18.0145	0	366.914	33.5828	0.0915278	19.3229	17.8556	0.924064	18.9886	1.72777e-06	4.24706
152031695	P51687	SUOX	Sulfite oxidase	RecName: Full=Sulfite oxidase, mitochondrial; Flags: Precursor	29.72	1	9	9	24	545	60.2454	6.11279	44.7647	32.0987	26.1648	33.6269	13.7437	0	17.1881	0	34.1638	7.76566	0.227307	7.73296	9.0393	1.16893	4.41794	0.0043955	2.14337
42559897	Q9UBE0	SAE1	SUMO-activating enzyme subunit 1	RecName: Full=SUMO-activating enzyme subunit 1; AltName: Full=Ubiquitin-like 1-activating enzyme E1A; Contains: RecName: Full=SUMO-activating enzyme subunit 1, N-terminally processed	67.92	1	19	19	61	346	38.4256	5.30029	105.766	212.352	30.91	264.836	10.8242	0	27.0738	0	153.466	105.144	0.685131	9.47449	12.7944	1.3504	16.1978	0.0346946	4.01773
62512186	Q9Y2Z0	SUGT1	Suppressor of G2 allele of SKP1 homolog	RecName: Full=Suppressor of G2 allele of SKP1 homolog; AltName: Full=Protein 40-6-3; AltName: Full=Sgt1	56.71	1	16	16	100	365	40.9985	5.16064	200.521	239.641	195.34	230.966	61.5643	22.8851	89.8257	0	216.617	21.9679	0.101413	43.5688	39.9566	0.917093	4.97184	0.000272065	2.31378
74735010	Q9UGT4	SUSD2	Sushi domain-containing protein 2	RecName: Full=Sushi domain-containing protein 2; Flags: Precursor	20.56	1	10	10	33	822	90.1497	6.27783	34.6264	51.0767	60.717	0	0	0	0	0	36.6051	26.675	0.728724	0	0	0	1000	0.0335341	9.96578
73920800	P17600	SYN1	Synapsin-1	RecName: Full=Synapsin-1; AltName: Full=Brain protein 4.1; AltName: Full=Synapsin I	33.76	2	12	12	33	705	74.0656	9.83252	74.9783	4.96278	25.2834	72.7867	0	0	0	0	44.5028	34.9358	0.785025	0	0	0	1000	0.0436263	9.96578
14917042	O43761	SNG3	Synaptogyrin-3	RecName: Full=Synaptogyrin-3	11.79	1	2	2	15	229	24.5394	8.17725	88.7801	15.2784	62.27	64.0232	16.3544	0	0	0	57.5879	30.6941	0.532995	4.0886	8.17721	2	14.085	0.0150707	3.81609
135162	P08247	SYPH	Synaptophysin	RecName: Full=Synaptophysin; AltName: Full=Major synaptic vesicle protein p38	19.81	1	5	5	56	313	33.8234	4.80518	155.89	134.138	193.624	163.944	11.9654	0	0	0	161.899	24.6134	0.152029	2.99134	5.98269	2	54.1225	1.56822e-05	5.75816
135086	P21579	SYT1	Synaptotagmin-1	RecName: Full=Synaptotagmin-1; AltName: Full=Synaptotagmin I; Short=SytI; AltName: Full=p65	27.73	2	9	9	31	422	47.5428	8.11865	0	107.782	109.821	43.4281	0	0	0	0	65.2577	53.3206	0.817078	0	0	0	1000	0.0499434	9.96578
32700066	O00445	SYT5	Synaptotagmin-5	RecName: Full=Synaptotagmin-5; AltName: Full=Synaptotagmin V; Short=SytV	14.77	1	4	4	10	386	42.8735	9.17334	0	36.2566	36.9426	18.9913	0	0	0	0	23.0476	17.4661	0.757826	0	0	0	1000	0.0385854	9.96578
206729907	O43581	SYT7	Synaptotagmin-7	RecName: Full=Synaptotagmin-7; AltName: Full=IPCA-7; AltName: Full=Prostate cancer-associated protein 7; AltName: Full=Synaptotagmin VII; Short=SytVII	18.61	1	6	6	15	403	45.4726	9.21729	0	52.0907	44.2302	36.3804	0	0	0	0	33.1753	23.0281	0.694132	0	0	0	1000	0.0280103	9.96578
121948659	Q0VAF6	SYCN	Syncollin	RecName: Full=Syncollin; AltName: Full=Insulin synthesis-associated protein 1; Flags: Precursor	26.12	1	4	4	88	134	14.396	7.88428	303.443	182.771	133.021	0	558.979	498.691	943.745	789.447	154.809	125.584	0.811224	697.715	206.4	0.295823	0.221879	0.00412945	-2.17215
50403646	P61764	STXB1	Syntaxin-binding protein 1	RecName: Full=Syntaxin-binding protein 1; AltName: Full=MUNC18-1; AltName: Full=N-Sec1; AltName: Full=Protein unc-18 homolog 1; Short=Unc18-1; AltName: Full=Protein unc-18 homolog A; Short=Unc-18A; AltName: Full=p67	70.2	1	39	39	263	594	67.5259	6.96143	369.648	276.838	180.048	703.447	63.0498	28.1248	47.3108	0	382.495	227.54	0.594883	34.6214	27.1419	0.783963	11.048	0.0229154	3.46571
82582271	Q9Y2K9	STB5L	Syntaxin-binding protein 5-like	RecName: Full=Syntaxin-binding protein 5-like; AltName: Full=Lethal(2) giant larvae protein homolog 4; AltName: Full=Tomosyn-2	5.31	1	4	5	12	1186	131.802	6.94678	17.1422	0	9.0176	12.362	0	0	0	0	9.63045	7.23438	0.751199	0	0	0	1000	0.0374035	9.96578
12643361	O15533	TPSN	Tapasin	RecName: Full=Tapasin; Short=TPN; Short=TPSN; AltName: Full=NGS-17; AltName: Full=TAP-associated protein; AltName: Full=TAP-binding protein; Flags: Precursor	7.37	1	3	3	7	448	47.5957	7.15186	9.07618	31.2389	15.915	0	0	0	0	0	14.0575	13.1792	0.937523	0	0	0	1000	0.0768603	9.96578
296452847	Q9BX59	TPSNR	Tapasin-related protein	RecName: Full=Tapasin-related protein; Short=TAPASIN-R; AltName: Full=TAP-binding protein-like; AltName: Full=TAP-binding protein-related protein; Short=TAPBP-R; AltName: Full=Tapasin-like; Flags: Precursor	14.96	1	5	5	7	468	50.1514	5.26221	34.7532	7.47598	15.2349	0	0	0	0	0	14.366	14.9471	1.04045	0	0	0	1000	0.102945	9.96578
61248509	P62380	TBPL1	TATA box-binding protein-like protein 1	RecName: Full=TATA box-binding protein-like protein 1; Short=TBP-like protein 1; AltName: Full=21 kDa TBP-like protein; AltName: Full=Second TBP of unique DNA protein; Short=STUD; AltName: Full=TATA box-binding protein-related factor 2; Short=TBP-related factor 2; AltName: Full=TBP-like factor; AltName: Full=TBP-related protein	21.51	1	3	3	13	186	20.8732	9.53955	87.4436	37.621	38.3329	98.5304	0	0	0	0	65.482	32.0823	0.48994	0	0	0	1000	0.0064865	9.96578
317373548	Q8TEA7	TBCK	TBC domain-containing protein kinase-like protein	RecName: Full=TBC domain-containing protein kinase-like protein	3.7	1	2	3	7	893	100.615	6.58057	0	11.7539	3.99211	12.3135	0	0	0	0	7.0149	6.0244	0.858801	0	0	0	1000	0.0587347	9.96578
166987394	Q9Y4R8	TELO2	Telomere length regulation protein TEL2 homolog	RecName: Full=Telomere length regulation protein TEL2 homolog; AltName: Full=Protein clk-2 homolog; Short=hCLK2	5.02	1	3	3	3	837	91.6892	5.75732	4.85798	4.18012	0	4.37913	0	0	0	0	3.35431	2.25423	0.67204	0	0	0	1000	0.024764	9.96578
21542267	Q9NYB0	TE2IP	Telomeric repeat-binding factor 2-interacting protein 1	RecName: Full=Telomeric repeat-binding factor 2-interacting protein 1; Short=TERF2-interacting telomeric protein 1; Short=TRF2-interacting telomeric protein 1; AltName: Full=Dopamine receptor-interacting protein 5; AltName: Full=Repressor/activator protein 1 homolog; Short=RAP1 homolog; Short=hRap1	37.09	1	9	9	15	399	44.2328	4.729	20.3816	52.6129	0	64.304	0	0	0	0	34.3246	29.4721	0.858628	0	0	0	1000	0.0586972	9.96578
281185495	P24821	TENA	Tenascin	RecName: Full=Tenascin; Short=TN; AltName: Full=Cytotactin; AltName: Full=GMEM; AltName: Full=GP 150-225; AltName: Full=Glioma-associated-extracellular matrix antigen; AltName: Full=Hexabrachion; AltName: Full=JI; AltName: Full=Myotendinous antigen; AltName: Full=Neuronectin; AltName: Full=Tenascin-C; Short=TN-C; Flags: Precursor	12.27	1	17	17	38	2201	240.7	4.89404	7.3896	3.17924	27.5349	24.9795	0	0	0	0	15.7708	12.2744	0.778301	0	0	0	1000	0.0423522	9.96578
212276466	Q9HBL0	TENS1	Tensin-1	RecName: Full=Tensin-1	21.61	1	25	26	183	1735	185.586	7.75244	49.2154	118.978	108.901	46.4768	32.3789	9.6289	26.9958	5.54288	80.8927	38.3963	0.474658	18.6366	13.0552	0.700511	4.34052	0.0219365	2.11787
29839589	Q8WY91	THAP4	THAP domain-containing protein 4	RecName: Full=THAP domain-containing protein 4	6.41	1	3	3	7	577	62.8506	9.27588	14.094	12.1274	6.17844	12.7048	0	0	0	0	11.2762	3.49727	0.310148	0	0	0	1000	0.000658593	9.96578
2498259	Q14894	CRYM	Ketimine reductase mu-crystallin	RecName: Full=Thiomorpholine-carboxylate dehydrogenase; AltName: Full=Mu-crystallin homolog; AltName: Full=NADP-regulated thyroid-hormone-binding protein; AltName: Full=ketimine reductase	27.07	1	7	7	18	314	33.7544	5.13525	12.9495	122.568	56.7668	11.673	0	0	0	0	50.9893	52.1206	1.02219	0	0	0	1000	0.0981583	9.96578
172046253	Q16881	TRXR1	Thioredoxin reductase 1	RecName: Full=Thioredoxin reductase 1, cytoplasmic; Short=TR; AltName: Full=Gene associated with retinoic and interferon-induced mortality 12 protein; Short=GRIM-12; Short=Gene associated with retinoic and IFN-induced mortality 12 protein; AltName: Full=KM-102-derived reductase-like factor; AltName: Full=Thioredoxin reductase TR1	46.53	1	22	23	140	649	70.8622	7.38623	187.957	172.512	208.734	135.544	51.936	0	50.5183	0	176.187	30.8934	0.175345	25.6136	29.5817	1.15492	6.87864	0.000410376	2.78212
46395720	Q7RTV5	AAED1	Thioredoxin-like protein AAED1	RecName: Full=Thioredoxin-like protein AAED1; AltName: Full=AhpC/TSA antioxidant enzyme domain-containing protein 1	9.29	1	2	2	5	226	24.841	8.90967	0	46.4437	15.7742	16.2183	0	0	0	0	19.609	19.4149	0.990101	0	0	0	1000	0.0899008	9.96578
30173124	Q9H1E5	TMX4	Thioredoxin-related transmembrane protein 4	RecName: Full=Thioredoxin-related transmembrane protein 4; AltName: Full=Thioredoxin domain-containing protein 13; Flags: Precursor	25.21	1	7	7	60	349	38.9277	4.37354	69.9048	160.401	183.866	168.038	21.4622	0	26.8411	0	145.553	51.3699	0.35293	12.0758	14.1158	1.16893	12.0532	0.00242576	3.59135
1717814	P49746	TSP3	Thrombospondin-3	RecName: Full=Thrombospondin-3; Flags: Precursor	2.2	1	1	2	3	956	104.135	4.65283	4.25327	3.65979	3.72904	0	0	0	0	0	2.91052	1.95836	0.672854	0	0	0	1000	0.0248796	9.96578
55977790	P35443	TSP4	Thrombospondin-4	RecName: Full=Thrombospondin-4; Flags: Precursor	6.97	1	1	4	7	961	105.802	4.67822	8.46229	3.64075	11.1289	3.81408	0	0	0	0	6.7615	3.66939	0.542689	0	0	0	1000	0.0102652	9.96578
61248576	Q9NXG2	THUM1	THUMP domain-containing protein 1	RecName: Full=THUMP domain-containing protein 1	17.85	1	5	5	17	353	39.2908	7.88428	69.1127	19.823	40.3961	31.1501	21.219	0	0	0	40.1205	21.0798	0.525414	5.30476	10.6095	2	7.56311	0.0255935	2.91898
20455514	P04216	THY1	Thy-1 membrane glycoprotein	RecName: Full=Thy-1 membrane glycoprotein; AltName: Full=CDw90; AltName: Full=Thy-1 antigen; AltName: CD_antigen=CD90; Flags: Precursor	24.84	1	4	4	45	161	17.9233	8.73389	101.022	347.703	464.995	68.2981	23.2619	0	0	0	245.504	192.265	0.783144	5.81547	11.6309	2	42.2157	0.0472411	5.39971
296434547	Q6P9B6	TLDC1	TLD domain-containing protein 1	RecName: Full=TLD domain-containing protein 1; AltName: Full=TBC/LysM-associated domain-containing protein 1	5.48	1	2	2	9	456	50.9611	6.23975	8.91695	23.0181	23.4537	8.038	8.21307	0	0	0	15.8567	8.53019	0.537955	2.05327	4.10654	2	7.72266	0.0267685	2.9491
26398348	Q96S44	PRPK	TP53-regulating kinase	RecName: Full=TP53-regulating kinase; AltName: Full=Nori-2; AltName: Full=p53-related protein kinase	30.83	1	6	6	19	253	28.1428	9.53955	48.215	82.9745	14.0907	101.412	14.803	0	18.5129	0	61.6731	38.6357	0.626459	8.32898	9.73601	1.16893	7.40464	0.0366493	2.88843
20177848	Q9Y5R8	TPPC1	Trafficking protein particle complex subunit 1	RecName: Full=Trafficking protein particle complex subunit 1; AltName: Full=BET5 homolog; AltName: Full=Multiple myeloma protein 2; Short=MUM-2	37.93	1	5	5	13	145	16.8206	9.15869	0	96.5174	122.93	101.113	0	0	0	0	80.1399	54.6548	0.681992	0	0	0	1000	0.0261989	9.96578
74721024	Q9UL33	TPC2L	Trafficking protein particle complex subunit 2-like protein	RecName: Full=Trafficking protein particle complex subunit 2-like protein	38.57	1	5	5	7	140	16.1349	6.771	29.0438	49.9822	50.928	52.3618	0	0	0	0	45.579	11.0668	0.242804	0	0	0	1000	0.000172965	9.96578
20178121	Q9Y296	TPPC4	Trafficking protein particle complex subunit 4	RecName: Full=Trafficking protein particle complex subunit 4; AltName: Full=Hematopoietic stem/progenitor cell protein 172; AltName: Full=Synbindin; AltName: Full=TRS23 homolog	34.7	1	6	6	16	219	24.3245	6.21436	37.1336	47.9282	65.1134	100.42	0	38.1419	0	0	62.6488	27.6915	0.442012	9.53547	19.0709	2	6.57008	0.0195818	2.71591
71153352	Q8IUR0	TPPC5	Trafficking protein particle complex subunit 5	RecName: Full=Trafficking protein particle complex subunit 5	40.43	1	6	6	9	188	20.7702	9.65674	64.885	18.6104	0	97.4822	0	0	0	0	45.2444	44.2379	0.977753	0	0	0	1000	0.0867803	9.96578
74762641	Q969E4	TCAL3	Transcription elongation factor A protein-like 3	RecName: Full=Transcription elongation factor A protein-like 3; Short=TCEA-like protein 3; AltName: Full=Transcription elongation factor S-II protein-like 3	37	1	1	6	26	200	22.4886	4.91943	182.976	52.4814	142.598	109.96	0	0	0	0	122.004	55.1366	0.451925	0	0	0	1000	0.00444452	9.96578
74762182	Q5H9L2	TCAL5	Transcription elongation factor A protein-like 5	RecName: Full=Transcription elongation factor A protein-like 5; Short=TCEA-like protein 5; AltName: Full=Transcription elongation factor S-II protein-like 5	35.92	1	1	6	27	206	23.2929	4.80518	217.123	33.9685	138.445	106.757	0	0	0	0	124.074	75.9026	0.611755	0	0	0	1000	0.0170495	9.96578
311033500	P46100	ATRX	Transcriptional regulator ATRX	RecName: Full=Transcriptional regulator ATRX; AltName: Full=ATP-dependent helicase ATRX; AltName: Full=X-linked helicase II; AltName: Full=X-linked nuclear protein; Short=XNP; AltName: Full=Znf-HX	1.97	1	5	5	7	2492	282.411	6.58057	3.26335	5.61598	0	1.47084	0	0	0	0	2.58754	2.42009	0.935287	0	0	0	1000	0.0763208	9.96578
4033480	Q13595	TRA2A	Transformer-2 protein homolog alpha	RecName: Full=Transformer-2 protein homolog alpha; Short=TRA-2 alpha; Short=TRA2-alpha; AltName: Full=Transformer-2 protein homolog A	18.09	1	4	4	30	282	32.6691	11.2681	72.0945	62.0347	101.134	116.979	39.8421	0	0	0	88.0603	25.4258	0.288732	9.96053	19.9211	2	8.84093	0.00289304	3.1442
150416155	O43294	TGFI1	Transforming growth factor beta-1-induced transcript 1 protein	RecName: Full=Transforming growth factor beta-1-induced transcript 1 protein; AltName: Full=Androgen receptor coactivator 55 kDa protein; AltName: Full=Androgen receptor-associated protein of 55 kDa; AltName: Full=Hydrogen peroxide-inducible clone 5 protein; Short=Hic-5	17.57	1	7	7	26	461	49.7818	7.03467	44.1012	22.7685	123.73	15.9016	0	0	0	0	51.6252	49.5464	0.959732	0	0	0	1000	0.082288	9.96578
116243026	Q9NPL8	TIDC1	Complex I assembly factor TIMMDC1	RecName: Full=Translocase of inner mitochondrial membrane domain-containing protein 1; AltName: Full=Protein M5-14	51.23	1	10	10	21	285	32.1578	8.49951	57.0685	73.658	37.5259	102.886	0	0	0	0	67.7847	27.6711	0.40822	0	0	0	1000	0.00271274	9.96578
18202507	Q15629	TRAM1	Translocating chain-associated membrane protein 1	RecName: Full=Translocating chain-associated membrane protein 1	21.39	1	10	10	644	374	43.0438	9.62744	619.704	439.683	142.98	245.009	891.228	3774.52	1790.85	2545.65	361.844	211.426	0.584302	2250.56	1220.47	0.542295	0.160779	0.0225221	-2.63685
34922062	Q9BVT8	TMUB1	Transmembrane and ubiquitin-like domain-containing protein 1	RecName: Full=Transmembrane and ubiquitin-like domain-containing protein 1; AltName: Full=Dendritic cell-derived ubiquitin-like protein; Short=DULP; AltName: Full=Hepatocyte odd protein shuttling protein; AltName: Full=Ubiquitin-like protein SB144	4.88	1	1	1	3	246	26.2446	5.71924	16.529	14.2226	0	14.8997	0	0	0	0	11.4128	7.66987	0.67204	0	0	0	1000	0.024764	9.96578
61252504	Q14956	GPNMB	Transmembrane glycoprotein NMB	RecName: Full=Transmembrane glycoprotein NMB; AltName: Full=Transmembrane glycoprotein HGFIN; Flags: Precursor	2.97	1	2	2	4	572	63.8819	6.63916	0	6.11671	12.4649	6.40792	0	0	0	0	6.24738	5.09019	0.814772	0	0	0	1000	0.0494757	9.96578
32129516	Q9NXG6	P4HTM	Transmembrane prolyl 4-hydroxylase	RecName: Full=Transmembrane prolyl 4-hydroxylase; Short=P4H-TM; AltName: Full=Hypoxia-inducible factor prolyl hydroxylase 4; Short=HIF-PH4; Short=HIF-prolyl hydroxylase 4; Short=HPH-4	30.88	1	9	9	19	502	56.6252	6.06201	16.1997	13.9393	35.5075	73.0145	0	0	0	0	34.6653	27.3369	0.788596	0	0	0	1000	0.0443103	9.96578
134035041	Q8IUX1	T126B	Complex I assembly factor TMEM126B	RecName: Full=Transmembrane protein 126B	27.39	1	4	4	6	230	25.9264	8.80713	0	30.424	15.4998	47.8086	0	0	0	0	23.4331	20.4539	0.872863	0	0	0	1000	0.0618329	9.96578
74746752	Q5U3C3	TM164	Transmembrane protein 164	RecName: Full=Transmembrane protein 164	12.79	1	3	3	19	297	33.4856	8.1626	54.7627	23.5607	36.0097	86.3882	25.2199	0	15.7703	0	50.1803	27.3339	0.544713	10.2476	12.4458	1.21452	4.89681	0.0375656	2.29184
74732981	Q9BSA9	TM175	Transmembrane protein 175	RecName: Full=Transmembrane protein 175	15.28	1	5	5	11	504	55.5783	7.66455	8.06772	34.7099	14.1467	21.8174	0	0	0	0	19.6854	11.4881	0.583584	0	0	0	1000	0.014021	9.96578
189042272	Q6NUQ4	TM214	Transmembrane protein 214	RecName: Full=Transmembrane protein 214	40.93	1	20	20	113	689	77.1014	9.14404	82.6209	10.156	0	42.5583	266.347	121.235	108.767	195.409	33.8338	37.2454	1.10083	172.939	73.0783	0.422566	0.19564	0.0146414	-2.35373
33112243	Q86T03	TM55B	Type 1 phosphatidylinositol 4	RecName: Full=Transmembrane protein 55B; AltName: Full=PtdIns-4,5-P2 4-Ptase I; AltName: Full=Type I phosphatidylinositol 4,5-bisphosphate 4-phosphatase	11.91	1	2	2	4	277	29.4499	8.90967	0	12.6309	12.8699	26.4645	0	0	0	0	12.9913	10.8081	0.831948	0	0	0	1000	0.0530055	9.96578
134035045	O94886	CSCL1	CSC1-like protein 1	RecName: Full=Transmembrane protein 63A	5.2	1	4	4	35	807	92.066	7.26904	10.0771	21.6776	13.2526	0	27.8451	62.1046	46.4314	59.5843	11.2518	8.95698	0.796046	48.9913	15.6832	0.320121	0.22967	0.00581879	-2.12237
74719955	Q9P1W3	CSC1	Calcium permeable stress-gated cation channel 1	RecName: Full=Transmembrane protein 63C	10.3	1	8	8	19	806	93.2554	7.03467	15.1345	39.068	13.2691	18.1902	0	0	0	0	21.4154	11.9419	0.557632	0	0	0	1000	0.011551	9.96578
296452844	Q6PI78	TMM65	Transmembrane protein 65	RecName: Full=Transmembrane protein 65	29.17	1	8	8	37	240	25.4814	8.60205	101.653	87.4689	74.27	259.627	31.2097	0	19.5157	0	130.755	86.6396	0.662611	12.6813	15.4017	1.21452	10.3108	0.0363636	3.36609
118574371	Q96MH6	TMM68	Transmembrane protein 68	RecName: Full=Transmembrane protein 68	19.14	1	4	4	11	324	37.4005	7.85498	25.0996	43.1945	22.0059	33.9382	0	0	0	0	31.0596	9.53999	0.307152	0	0	0	1000	0.000625317	9.96578
74736009	Q5BJF2	TMM97	Transmembrane protein 97	RecName: Full=Transmembrane protein 97; AltName: Full=Protein MAC30	55.68	1	7	7	177	176	20.8342	9.37842	115.515	556.62	283.576	20.8257	829.894	1233.98	1117.72	1202.11	244.134	234.956	0.962404	1095.93	184.012	0.167906	0.222766	0.00125071	-2.1664
74709518	Q6ICL3	TNG2	Transport and Golgi organization protein 2 homolog	RecName: Full=Transport and Golgi organization protein 2 homolog	19.93	1	4	4	6	276	30.9175	5.17334	29.4647	12.6767	0	39.8405	0	0	0	0	20.4955	17.6624	0.861769	0	0	0	1000	0.0593832	9.96578
74753001	Q9NVV0	TM38B	Trimeric intracellular cation channel type B	RecName: Full=Trimeric intracellular cation channel type B; Short=TRIC-B; Short=TRICB; AltName: Full=Transmembrane protein 38B	11.68	1	2	2	9	291	32.4885	9.05615	27.9459	60.1161	24.5014	0	0	0	0	0	28.1409	24.682	0.877089	0	0	0	1000	0.0627764	9.96578
21542295	Q9NVH6	TMLH	Trimethyllysine dioxygenase	RecName: Full=Trimethyllysine dioxygenase, mitochondrial; AltName: Full=Epsilon-trimethyllysine 2-oxoglutarate dioxygenase; AltName: Full=Epsilon-trimethyllysine hydroxylase; AltName: Full=TML hydroxylase; AltName: Full=TML-alpha-ketoglutarate dioxygenase; Short=TML dioxygenase; Short=TMLD; Flags: Precursor	29.45	1	10	10	27	421	49.4861	7.72314	86.9244	49.8635	25.4035	43.5312	17.7917	0	22.2507	0	51.4307	25.8333	0.502293	10.0106	11.7017	1.16893	5.13762	0.0265959	2.3611
21363034	Q9C040	TRIM2	Tripartite motif-containing protein 2	RecName: Full=Tripartite motif-containing protein 2; AltName: Full=E3 ubiquitin-protein ligase TRIM2; AltName: Full=RING finger protein 86	15.05	1	6	6	10	744	81.4791	6.96143	21.8609	4.70263	4.79161	19.7061	0	0	0	0	12.7653	9.30037	0.728566	0	0	0	1000	0.0335077	9.96578
257050981	O75962	TRIO	Triple functional domain protein	RecName: Full=Triple functional domain protein; AltName: Full=PTPRF-interacting protein	1.52	1	3	3	4	3097	346.683	6.3667	1.31292	0	1.1511	2.36702	0	0	0	0	1.20776	0.968992	0.802304	0	0	0	1000	0.0469825	9.96578
74760827	Q96FX7	TRM61	tRNA (adenine(58)-N(1))-methyltransferase catalytic subunit TRMT61A	RecName: Full=tRNA (adenine(58)-N(1))-methyltransferase catalytic subunit TRMT61A; AltName: Full=tRNA(m1A58)-methyltransferase subunit TRMT61A; Short=tRNA(m1A58)MTase subunit TRMT61A	17.99	1	3	3	7	289	31.3619	7.35693	0	36.3193	12.3355	38.0484	0	0	0	0	21.6758	18.6152	0.858801	0	0	0	1000	0.0587347	9.96578
74723330	Q7Z4G4	TRM11	tRNA (guanine(10)-N2)-methyltransferase homolog	RecName: Full=tRNA (guanine(10)-N2)-methyltransferase homolog; AltName: Full=tRNA guanosine-2'-O-methyltransferase TRM11 homolog	10.58	1	3	3	8	463	53.3871	7.78174	26.3464	7.55671	7.69969	23.7494	0	0	0	0	16.3381	10.1132	0.618995	0	0	0	1000	0.017887	9.96578
136408	P07477	TRY1	Trypsin-1	RecName: Full=Trypsin-1; AltName: Full=Beta-trypsin; AltName: Full=Cationic trypsinogen; AltName: Full=Serine protease 1; AltName: Full=Trypsin I; Contains: RecName: Full=Alpha-trypsin chain 1; Contains: RecName: Full=Alpha-trypsin chain 2; Flags: Precursor	82.19	1	16	18	1429	247	26.5411	6.50732	1695.59	1926.44	1948.46	163.233	3896.79	9671.98	5916.34	7358.68	1433.43	854.487	0.596113	6710.95	2431.61	0.362335	0.213596	0.00639132	-2.22704
136413	P07478	TRY2	Trypsin-2	RecName: Full=Trypsin-2; AltName: Full=Anionic trypsinogen; AltName: Full=Serine protease 2; AltName: Full=Trypsin II; Flags: Precursor	48.18	1	7	13	1037	247	26.471	4.91943	1168.81	1430.67	1501.03	89.0363	3093.17	6526.89	3982.15	5762.35	1047.39	654.695	0.625076	4841.14	1579.42	0.326249	0.216351	0.004386	-2.20855
209572698	P35030	TRY3	Trypsin-3	RecName: Full=Trypsin-3; AltName: Full=Brain trypsinogen; AltName: Full=Mesotrypsinogen; AltName: Full=Serine protease 3; AltName: Full=Serine protease 4; AltName: Full=Trypsin III; AltName: Full=Trypsin IV; Flags: Precursor	42.43	1	10	13	244	304	32.508	7.48877	280.884	287.727	293.171	12.057	418.867	1071.61	801.171	1486.82	218.46	137.694	0.630293	944.618	449.854	0.476228	0.231268	0.0214687	-2.11236
313104020	Q15814	TBCC	Tubulin-specific chaperone C	RecName: Full=Tubulin-specific chaperone C; AltName: Full=Tubulin-folding cofactor C; Short=CFC	34.97	1	9	9	20	346	39.2238	5.70654	58.7591	50.5601	10.3033	95.3409	0	0	0	0	53.7409	34.8936	0.649293	0	0	0	1000	0.0216555	9.96578
6094511	Q15628	TRADD	Tumor necrosis factor receptor type 1-associated DEATH domain protein	RecName: Full=Tumor necrosis factor receptor type 1-associated DEATH domain protein; Short=TNFR1-associated DEATH domain protein; AltName: Full=TNFRSF1A-associated via death domain	12.82	1	3	3	4	312	34.2258	6.26514	13.0325	11.214	0	23.4957	0	0	0	0	11.9355	9.62321	0.806265	0	0	0	1000	0.0477683	9.96578
74744290	Q5T0D9	TPRGL	Tumor protein p63-regulated gene 1-like protein	RecName: Full=Tumor protein p63-regulated gene 1-like protein; AltName: Full=Mossy fiber terminal-associated vertebrate-specific presynaptic protein; AltName: Full=Protein FAM79A	48.53	1	7	7	8	272	30.1927	7.34229	29.898	12.8631	0	67.3774	0	0	0	0	27.5346	29.2486	1.06225	0	0	0	1000	0.108732	9.96578
6166601	Q13454	TUSC3	Tumor suppressor candidate 3	RecName: Full=Tumor suppressor candidate 3; AltName: Full=Magnesium uptake/transporter TUSC3; AltName: Full=Protein N33; Flags: Precursor	12.36	1	4	4	5	348	39.6505	9.90576	23.3686	20.1078	0	10.5326	0	0	0	0	13.5022	10.5215	0.779243	0	0	0	1000	0.0425296	9.96578
94730596	Q6IBS0	TWF2	Twinfilin-2	RecName: Full=Twinfilin-2; AltName: Full=A6-related protein; Short=hA6RP; AltName: Full=Protein tyrosine kinase 9-like; AltName: Full=Twinfilin-1-like protein	43.84	1	9	10	62	349	39.5233	6.84424	163.111	230.577	112.363	52.5119	53.6556	47.8686	26.8411	0	139.641	75.6215	0.541543	32.0913	24.2992	0.75719	4.35135	0.0351975	2.12146
48475013	Q9UMX0	UBQL1	Ubiquilin-1	RecName: Full=Ubiquilin-1; AltName: Full=Protein linking IAP with cytoskeleton 1; Short=PLIC-1; Short=hPLIC-1	18.68	2	4	8	18	589	62.4794	5.10986	34.5172	0	18.1577	62.2297	0	0	0	0	28.7262	26.4128	0.919469	0	0	0	1000	0.072543	9.96578
251757432	P51784	UBP11	Ubiquitin carboxyl-terminal hydrolase 11	RecName: Full=Ubiquitin carboxyl-terminal hydrolase 11; AltName: Full=Deubiquitinating enzyme 11; AltName: Full=Ubiquitin thioesterase 11; AltName: Full=Ubiquitin-specific-processing protease 11	12.77	1	7	9	20	963	109.747	5.45264	29.5565	18.1659	14.8077	11.4185	0	0	4.86373	0	18.4872	7.87693	0.426076	1.21593	2.43186	2	15.2041	0.00574849	3.92639
118572732	O75317	UBP12	Ubiquitin carboxyl-terminal hydrolase 12	RecName: Full=Ubiquitin carboxyl-terminal hydrolase 12; AltName: Full=Deubiquitinating enzyme 12; AltName: Full=Ubiquitin thioesterase 12; AltName: Full=Ubiquitin-hydrolyzing enzyme 1; AltName: Full=Ubiquitin-specific-processing protease 12	12.7	2	4	4	5	370	42.8303	6.59521	0	18.9122	9.63502	19.8126	0	0	0	0	12.09	9.28037	0.76761	0	0	0	1000	0.0403639	9.96578
116242839	Q13107	UBP4	Ubiquitin carboxyl-terminal hydrolase 4	RecName: Full=Ubiquitin carboxyl-terminal hydrolase 4; AltName: Full=Deubiquitinating enzyme 4; AltName: Full=Ubiquitin thioesterase 4; AltName: Full=Ubiquitin-specific-processing protease 4; AltName: Full=Ubiquitous nuclear protein homolog	2.6	1	1	3	8	963	108.496	5.70654	4.22236	7.26637	7.40386	7.61231	0	0	4.86373	0	6.62622	1.60888	0.242804	1.21593	2.43186	2	5.4495	0.00995902	2.44612
327478539	O14562	UBFD1	Ubiquitin domain-containing protein UBFD1	RecName: Full=Ubiquitin domain-containing protein UBFD1; AltName: Full=Ubiquitin-binding protein homolog	16.83	1	4	4	8	309	33.3609	5.77002	26.318	45.2914	0	23.7238	0	0	0	0	23.8333	18.5711	0.779209	0	0	0	1000	0.0425232	9.96578
74751173	Q8NBM4	UBAC2	Ubiquitin-associated domain-containing protein 2	RecName: Full=Ubiquitin-associated domain-containing protein 2; Short=UBA domain-containing protein 2; AltName: Full=Phosphoglycerate dehydrogenase-like protein 1; Flags: Precursor	8.43	1	2	2	3	344	38.9382	9.01221	11.8201	10.1708	0	10.655	0	0	0	0	8.16149	5.48485	0.67204	0	0	0	1000	0.024764	9.96578
134035344	Q9H832	UBE2Z	Ubiquitin-conjugating enzyme E2 Z	RecName: Full=Ubiquitin-conjugating enzyme E2 Z; AltName: Full=Uba6-specific E2 conjugating enzyme 1; Short=Use1; AltName: Full=Ubiquitin carrier protein Z; AltName: Full=Ubiquitin-protein ligase Z	17.23	1	6	6	9	354	38.1856	5.61768	0	49.4175	30.2115	10.354	0	0	0	0	22.4958	21.8921	0.973166	0	0	0	1000	0.0856296	9.96578
296453010	Q7Z3V4	UBE3B	Ubiquitin-protein ligase E3B	RecName: Full=Ubiquitin-protein ligase E3B	1.69	1	1	2	3	1068	123.019	8.19189	0	3.27599	3.33798	3.43196	0	0	0	0	2.51148	1.67555	0.667155	0	0	0	1000	0.0240764	9.96578
68067509	O15294	OGT1	UDP-N-acetylglucosamine--peptide N-acetylglucosaminyltransferase 110 kDa subunit	RecName: Full=UDP-N-acetylglucosamine--peptide N-acetylglucosaminyltransferase 110 kDa subunit; AltName: Full=O-GlcNAc transferase subunit p110; AltName: Full=O-linked N-acetylglucosamine transferase 110 kDa subunit; Short=OGT	12.81	1	10	10	22	1046	116.85	6.69775	23.3239	30.104	6.81636	10.5124	3.58046	0	4.47779	0	17.6892	10.8873	0.61548	2.01456	2.35489	1.16893	8.78065	0.030581	3.13433
68846235	Q16222	UAP1	UDP-N-acetylhexosamine pyrophosphorylase	RecName: Full=UDP-N-acetylhexosamine pyrophosphorylase; AltName: Full=Antigen X; Short=AGX; AltName: Full=Sperm-associated antigen 2; Includes: RecName: Full=UDP-N-acetylgalactosamine pyrophosphorylase; AltName: Full=AGX-1; Includes: RecName: Full=UDP-N-acetylglucosamine pyrophosphorylase; AltName: Full=AGX-2	33.33	1	13	14	42	522	58.7318	6.32861	0	33.513	13.6588	7.0217	86.0957	64.0082	125.618	73.6927	13.5484	14.4309	1.06514	87.3537	27.0641	0.309822	0.155098	0.00296208	-2.68875
71153007	Q9NQ89	CL004	Uncharacterized protein C12orf4	RecName: Full=Uncharacterized protein C12orf4	7.79	1	3	3	7	552	63.7602	6.3667	7.36618	19.015	0	19.9203	0	0	0	0	11.5754	9.60367	0.829665	0	0	0	1000	0.0525302	9.96578
32172416	O94832	MYO1D	Unconventional myosin-Id	RecName: Full=Unconventional myosin-Id	59.05	1	54	56	598	1006	116.129	9.39307	347.602	577.33	687.477	306.051	81.9021	124.549	97.7725	95.5954	479.615	182.854	0.381252	99.9547	17.8375	0.178456	4.79832	0.00612648	2.26253
215274106	Q12965	MYO1E	Unconventional myosin-Ie	RecName: Full=Unconventional myosin-Ie; AltName: Full=Myosin-Ic; AltName: Full=Unconventional myosin 1E	11.46	2	9	9	26	1108	126.982	8.92432	25.6885	22.1041	22.5223	6.61612	3.38011	15.0777	0	0	19.2328	8.56197	0.445177	4.61446	7.1552	1.5506	4.16793	0.0395756	2.05933
296439234	Q9Y4I1	MYO5A	Unconventional myosin-Va	RecName: Full=Unconventional myosin-Va; AltName: Full=Dilute myosin heavy chain, non-muscle; AltName: Full=Myosin heavy chain 12; AltName: Full=Myosin-12; AltName: Full=Myoxin	25.93	1	33	40	147	1855	215.269	8.48486	59.1836	81.1033	38.4362	86.9404	10.0948	0	15.1497	10.3686	66.4159	22.1521	0.333536	8.90326	6.37319	0.715826	7.45972	0.00247663	2.89912
294862453	Q9NQX4	MYO5C	Unconventional myosin-Vc	RecName: Full=Unconventional myosin-Vc	21.07	1	24	30	109	1742	202.682	7.7085	14.005	18.0762	12.2788	8.41637	32.2488	91.107	107.549	55.2061	13.1941	4.00655	0.303662	71.5278	34.1083	0.476854	0.184462	0.0145471	-2.43861
74752737	Q9H993	CF211	UPF0364 protein C6orf211	RecName: Full=UPF0364 protein C6orf211	34.24	1	10	10	31	441	51.1399	5.75732	46.1012	103.138	40.419	49.8684	16.9849	0	0	0	59.8817	29.0979	0.485924	4.24621	8.49243	2	14.1024	0.0104435	3.81787
172044675	Q9NUL5	CS066	UPF0515 protein C19orf66	RecName: Full=UPF0515 protein C19orf66	6.19	1	1	1	4	291	33.0892	7.25439	13.973	12.0232	0	25.1913	0	0	0	0	12.7969	10.3177	0.806265	0	0	0	1000	0.0477683	9.96578
296434433	Q9NWY4	CD027	UPF0609 protein C4orf27	RecName: Full=UPF0609 protein C4orf27	17.34	2	6	6	19	346	39.411	6.80029	82.2627	40.4481	20.6067	42.3738	10.8242	0	13.5369	0	46.4228	25.8397	0.556616	6.09027	7.1191	1.16893	7.62246	0.0237122	2.93026
2494059	Q16831	UPP1	Uridine phosphorylase 1	RecName: Full=Uridine phosphorylase 1; Short=UPase 1; Short=UrdPase 1	31.61	1	9	9	17	310	33.9122	7.88428	0	67.7179	114.999	11.8236	0	0	0	0	48.635	53.1938	1.09373	0	0	0	1000	0.117215	9.96578
137116	P07911	UROM	Uromodulin	RecName: Full=Uromodulin; AltName: Full=Tamm-Horsfall urinary glycoprotein; Short=THP; Contains: RecName: Full=Uromodulin, secreted form; Flags: Precursor	1.41	1	1	1	44	640	69.7144	5.23682	25.4133	16.4004	16.7107	0	58.5181	91.3617	65.8655	120.211	14.6311	10.611	0.725236	83.9891	27.9502	0.332783	0.174202	0.00354098	-2.52116
215274104	P46939	UTRO	Utrophin	RecName: Full=Utrophin; AltName: Full=Dystrophin-related protein 1; Short=DRP-1	30.21	1	78	79	270	3433	394.22	5.32568	21.3196	12.2299	5.19219	3.20303	136.366	80.2946	60.0308	84.0393	10.4862	8.19502	0.781507	90.1827	32.5452	0.36088	0.116277	0.00316086	-3.10436
310943082	P86791	CCZ1	Vacuolar fusion protein CCZ1 homolog	RecName: Full=Vacuolar fusion protein CCZ1 homolog	12.86	1	4	4	5	482	55.8302	6.48096	0	14.5177	7.39618	15.2088	0	0	0	0	9.28067	7.12394	0.76761	0	0	0	1000	0.0403639	9.96578
74746777	Q5VIR6	VPS53	Vacuolar protein sorting-associated protein 53 homolog	RecName: Full=Vacuolar protein sorting-associated protein 53 homolog	12.88	1	6	6	11	699	79.602	6.02393	11.6341	20.0215	0	26.2184	0	0	0	0	14.4685	11.347	0.784259	0	0	0	1000	0.0434801	9.96578
1723133	P51809	VAMP7	Vesicle-associated membrane protein 7	RecName: Full=Vesicle-associated membrane protein 7; Short=VAMP-7; AltName: Full=Synaptobrevin-like protein 1; AltName: Full=Tetanus-insensitive VAMP; Short=Ti-VAMP	21.36	1	4	4	7	220	24.919	8.60205	36.9648	15.9034	0	66.6424	0	0	0	0	29.8777	28.8087	0.964222	0	0	0	1000	0.0834002	9.96578
218511884	Q00341	VIGLN	Vigilin	RecName: Full=Vigilin; AltName: Full=High density lipoprotein-binding protein; Short=HDL-binding protein	55.36	1	68	68	1180	1268	141.368	6.87354	381.6	267.649	87.1559	153.204	729.538	1179.18	978.863	1433.43	222.402	129.707	0.583207	1080.25	298.777	0.276581	0.20588	0.00188781	-2.28013
224471905	P09327	VILI	Villin-1	RecName: Full=Villin-1	26.96	1	16	17	43	827	92.6367	6.39209	0	0	0	0	76.9864	10.1004	67.9628	151.173	0	0	0	76.5555	57.9022	0.756342	0.001	0.0383192	-9.96578
387912827	Q9NY47	CA2D2	Voltage-dependent calcium channel subunit alpha-2/delta-2	RecName: Full=Voltage-dependent calcium channel subunit alpha-2/delta-2; AltName: Full=Voltage-gated calcium channel subunit alpha-2/delta-2; Contains: RecName: Full=Voltage-dependent calcium channel subunit alpha-2-2; Contains: RecName: Full=Voltage-dependent calcium channel subunit delta-2; Flags: Precursor	6.43	1	5	6	7	1150	129.735	5.79541	14.1431	3.0424	0	6.37449	0	0	0	0	5.88999	6.08683	1.03342	0	0	0	1000	0.101096	9.96578
18202496	Q13303	KCAB2	Voltage-gated potassium channel subunit beta-2	RecName: Full=Voltage-gated potassium channel subunit beta-2; AltName: Full=K(+) channel subunit beta-2; AltName: Full=Kv-beta-2; Short=hKvbeta2	5.45	1	1	1	4	367	40.974	8.99756	0	9.5334	19.4276	9.98727	0	0	0	0	9.73706	7.93348	0.814772	0	0	0	1000	0.0494757	9.96578
62512155	O00534	VMA5A	von Willebrand factor A domain-containing protein 5A	RecName: Full=von Willebrand factor A domain-containing protein 5A; AltName: Full=Breast cancer suppressor candidate 1; Short=BCSC-1; AltName: Full=Loss of heterozygosity 11 chromosomal region 2 gene A protein	34.99	1	20	20	113	786	86.434	6.58057	113.81	137.992	63.498	130.572	61.9429	0	11.918	36.7057	111.468	33.5413	0.300906	27.6416	27.5077	0.995155	4.03261	0.00831516	2.01171
27151703	Q9UPU3	SORC3	VPS10 domain-containing receptor SorCS3	RecName: Full=VPS10 domain-containing receptor SorCS3; Flags: Precursor	4.09	1	2	2	3	1222	135.67	6.59521	0	2.86314	2.91731	2.99945	0	0	0	0	2.19498	1.46439	0.667155	0	0	0	1000	0.0240764	9.96578
47606646	P61421	VA0D1	V-type proton ATPase subunit d 1	RecName: Full=V-type proton ATPase subunit d 1; Short=V-ATPase subunit d 1; AltName: Full=32 kDa accessory protein; AltName: Full=V-ATPase 40 kDa accessory protein; AltName: Full=V-ATPase AC39 subunit; Short=p39; AltName: Full=Vacuolar proton pump subunit d 1	44.44	2	12	12	84	351	40.3032	4.99561	185.351	199.359	182.818	177.523	32.0099	23.7979	120.097	0	186.263	9.32022	0.050038	43.9761	52.5312	1.19454	4.23555	0.0017715	2.08255
10720351	Q9Y5K8	VATD	V-type proton ATPase subunit D	RecName: Full=V-type proton ATPase subunit D; Short=V-ATPase subunit D; AltName: Full=V-ATPase 28 kDa accessory protein; AltName: Full=Vacuolar proton pump subunit D	47.77	1	12	12	36	247	28.2453	9.36377	82.3103	155.815	115.464	148.394	0	0	37.9253	0	125.496	33.7105	0.268619	9.48131	18.9626	2	13.2361	0.000965373	3.72641
12643371	Q9UI12	VATH	V-type proton ATPase subunit H	RecName: Full=V-type proton ATPase subunit H; Short=V-ATPase subunit H; AltName: Full=Nef-binding protein 1; Short=NBP1; AltName: Full=Protein VMA13 homolog; AltName: Full=V-ATPase 50/57 kDa subunits; AltName: Full=Vacuolar proton pump subunit H; AltName: Full=Vacuolar proton pump subunit SFD	59.63	1	23	23	161	483	55.8471	6.48096	210.462	304.24	214.045	371.845	93.0475	17.2941	29.0917	0	275.148	77.7056	0.282414	34.8583	40.5908	1.16445	7.89332	0.00154085	2.98063
12230759	Q15904	VAS1	V-type proton ATPase subunit S1	RecName: Full=V-type proton ATPase subunit S1; Short=V-ATPase subunit S1; AltName: Full=Protein XAP-3; AltName: Full=V-ATPase Ac45 subunit; AltName: Full=V-ATPase S1 accessory protein; AltName: Full=Vacuolar proton pump subunit S1; Flags: Precursor	6.81	1	3	3	4	470	51.9926	6.13818	8.65134	0	7.58502	15.5971	0	0	0	0	7.95838	6.38504	0.802304	0	0	0	1000	0.0469825	9.96578
85542094	Q5MNZ6	WIPI3	WD repeat domain phosphoinositide-interacting protein 3	RecName: Full=WD repeat domain phosphoinositide-interacting protein 3; Short=WIPI-3; AltName: Full=WD repeat-containing protein 45-like; Short=WDR45-like protein; AltName: Full=WD repeat-containing protein 45B; AltName: Full=WIPI49-like protein	4.07	1	1	1	5	344	38.0971	7.59131	0	10.1708	10.3633	31.9651	0	0	0	0	13.1248	13.4607	1.02559	0	0	0	1000	0.0990461	9.96578
74762056	Q9Y484	WIPI4	WD repeat domain phosphoinositide-interacting protein 4	RecName: Full=WD repeat domain phosphoinositide-interacting protein 4; Short=WIPI-4; AltName: Full=WD repeat-containing protein 45	6.94	1	2	2	3	360	39.8419	7.13721	11.2948	9.71877	9.90266	0	0	0	0	0	7.72906	5.20053	0.672854	0	0	0	1000	0.0248796	9.96578
143811475	Q9BV38	WDR18	WD repeat-containing protein 18	RecName: Full=WD repeat-containing protein 18	31.25	1	9	9	21	432	47.375	6.69775	28.237	40.4949	49.5133	33.9382	17.3387	0	10.8421	0	38.0459	9.1394	0.240221	7.04519	8.55652	1.21452	5.40026	0.002572	2.43303
12643813	Q9NNW5	WDR6	WD repeat-containing protein 6	RecName: Full=WD repeat-containing protein 6	10.53	1	7	7	14	1121	121.647	6.87354	18.1362	6.24221	0	22.8879	0	0	0	0	11.8166	10.5391	0.89189	0	0	0	1000	0.0661258	9.96578
109939732	Q2TAY7	SMU1	WD40 repeat-containing protein SMU1	RecName: Full=WD40 repeat-containing protein SMU1; AltName: Full=Smu-1 suppressor of mec-8 and unc-52 protein homolog	36.06	1	13	13	73	513	57.5072	7.18115	87.188	109.123	132.035	128.608	29.202	0	45.6508	0	114.239	20.6649	0.180893	18.7132	22.6275	1.20918	6.10471	0.000787994	2.60992
116242843	Q96I51	WBS16	Williams-Beuren syndrome chromosomal region 16 protein	RecName: Full=Williams-Beuren syndrome chromosomal region 16 protein; AltName: Full=RCC1-like G exchanging factor-like protein	14.01	1	4	4	4	464	49.9652	8.39697	0	15.0808	7.6831	7.89942	0	0	0	0	7.66584	6.15907	0.803443	0	0	0	1000	0.0472078	9.96578
68566146	Q9NQW7	XPP1	Xaa-Pro aminopeptidase 1	RecName: Full=Xaa-Pro aminopeptidase 1; AltName: Full=Aminoacylproline aminopeptidase; AltName: Full=Cytosolic aminopeptidase P; AltName: Full=Soluble aminopeptidase P; Short=sAmp; AltName: Full=X-Pro aminopeptidase 1; AltName: Full=X-prolyl aminopeptidase 1, soluble	73.03	1	33	34	329	623	69.8732	5.66846	130.534	174.095	223.168	41.1835	228.437	777.654	729.255	602.021	142.245	77.2733	0.543241	584.341	248.563	0.425372	0.243428	0.0145521	-2.03843
47606762	Q96MU7	YTDC1	YTH domain-containing protein 1	RecName: Full=YTH domain-containing protein 1; AltName: Full=Putative splicing factor YT521	4.13	1	3	3	3	727	84.6493	6.22705	0	4.8126	4.90366	5.04172	0	0	0	0	3.68949	2.46146	0.667155	0	0	0	1000	0.0240764	9.96578
294862491	Q9BSK1	ZN577	Zinc finger protein 577	RecName: Full=Zinc finger protein 577	1.65	1	1	1	3	485	54.9035	9.23193	8.38377	7.21393	0	7.55738	0	0	0	0	5.78877	3.89029	0.67204	0	0	0	1000	0.024764	9.96578
229463052	O43149	ZZEF1	Zinc finger ZZ-type and EF-hand domain-containing protein 1	RecName: Full=Zinc finger ZZ-type and EF-hand domain-containing protein 1	5.67	1	11	11	15	2961	330.864	5.94775	4.11969	2.36323	6.01985	4.95148	1.26483	0	0	0	4.36356	1.54378	0.353789	0.316207	0.632415	2	13.7997	0.00284561	3.78656
74722746	Q6PML9	ZNT9	Zinc transporter 9	RecName: Full=Zinc transporter 9; Short=ZnT-9; AltName: Full=Human embryonic lung protein; Short=HuEL; AltName: Full=Solute carrier family 30 member 9	18.13	1	8	8	24	568	63.4748	8.32373	28.6347	24.6391	31.3817	58.0774	13.1872	0	0	0	35.6832	15.1839	0.42552	3.2968	6.59359	2	10.8236	0.00786628	3.43611
313104189	Q8N1S5	S39AB	Zinc transporter ZIP11	RecName: Full=Zinc transporter ZIP11; AltName: Full=Solute carrier family 39 member 11; AltName: Full=Zrt- and Irt-like protein 11; Short=ZIP-11	13.45	1	3	3	14	342	35.3734	5.60498	23.7785	10.2303	0	0	43.8031	73.2726	13.6952	84.3588	8.50221	11.2684	1.32535	53.7824	31.7351	0.590065	0.158085	0.0360938	-2.66123
116241343	Q8TE73	DYH5	Dynein heavy chain 5	RecName: Full=Dynein heavy chain 5, axonemal; AltName: Full=Axonemal beta dynein heavy chain 5; AltName: Full=Ciliary dynein heavy chain 5	0.99	1	2	2	2	4624	528.684	6.1001	0	0.756652	0.770968	0	0	0	0	0	0.381905	0.441025	1.1548	0	0	0	1000	0.134003	9.96578
300669680	Q6ZUM4	RHG27	Rho GTPase-activating protein 27	RecName: Full=Rho GTPase-activating protein 27; AltName: Full=CIN85-associated multi-domain-containing Rho GTPase-activating protein 1; AltName: Full=Rho-type GTPase-activating protein 27; AltName: Full=SH3 domain-containing protein 20	2.36	1	2	2	2	889	98.3351	5.59229	0	3.93561	4.01008	0	0	0	0	0	1.98642	2.29392	1.1548	0	0	0	1000	0.134003	9.96578
116857	P08254	MMP3	Stromelysin-1	RecName: Full=Stromelysin-1; Short=SL-1; AltName: Full=Matrix metalloproteinase-3; Short=MMP-3; AltName: Full=Transin-1; Flags: Precursor	1.47	1	1	1	2	477	53.9433	6.16357	0	7.33492	7.47371	0	0	0	0	0	3.70216	4.27526	1.1548	0	0	0	1000	0.134003	9.96578
6225093	O95258	UCP5	Brain mitochondrial carrier protein 1	RecName: Full=Brain mitochondrial carrier protein 1; Short=BMCP-1; AltName: Full=Mitochondrial uncoupling protein 5; Short=UCP 5; AltName: Full=Solute carrier family 25 member 14	3.38	1	1	1	2	325	36.1783	9.64209	0	10.7654	10.9691	0	0	0	0	0	5.43363	6.27476	1.1548	0	0	0	1000	0.134003	9.96578
14194748	Q92765	SFRP3	Secreted frizzled-related protein 3	RecName: Full=Secreted frizzled-related protein 3; Short=sFRP-3; AltName: Full=Frezzled; AltName: Full=Fritz; AltName: Full=Frizzled-related protein 1; AltName: Full=FrzB-1; Flags: Precursor	2.46	1	1	1	2	325	36.2303	8.45557	0	10.7654	10.9691	0	0	0	0	0	5.43363	6.27476	1.1548	0	0	0	1000	0.134003	9.96578
13431366	Q92989	CLP1	Polyribonucleotide 5'-hydroxyl-kinase Clp1	RecName: Full=Polyribonucleotide 5'-hydroxyl-kinase Clp1; AltName: Full=Polyadenylation factor Clp1; AltName: Full=Polynucleotide kinase Clp1; AltName: Full=Pre-mRNA cleavage complex II protein Clp1	1.88	1	1	1	2	425	47.6153	6.62451	0	8.23237	8.38814	0	0	0	0	0	4.15513	4.79835	1.1548	0	0	0	1000	0.134003	9.96578
74758372	Q6PIV7	S2534	Solute carrier family 25 member 34	RecName: Full=Solute carrier family 25 member 34	7.57	1	2	2	2	304	32.2029	9.12939	0	11.5091	11.7268	0	0	0	0	0	5.80898	6.70822	1.1548	0	0	0	1000	0.134003	9.96578
74762485	Q8IWX7	UN45B	Protein unc-45 homolog B	RecName: Full=Protein unc-45 homolog B; Short=Unc-45B; AltName: Full=SMUNC45	2.26	1	1	1	2	931	103.667	7.81104	0	3.75806	3.82917	0	0	0	0	0	1.89681	2.19044	1.1548	0	0	0	1000	0.134003	9.96578
209572685	Q96EK4	THA11	THAP domain-containing protein 11	RecName: Full=THAP domain-containing protein 11	2.55	1	1	1	2	314	34.4335	8.98291	0	11.1425	11.3534	0	0	0	0	0	5.62398	6.49458	1.1548	0	0	0	1000	0.134003	9.96578
108860971	Q16828	DUS6	Dual specificity protein phosphatase 6	RecName: Full=Dual specificity protein phosphatase 6; AltName: Full=Dual specificity protein phosphatase PYST1; AltName: Full=Mitogen-activated protein kinase phosphatase 3; Short=MAP kinase phosphatase 3; Short=MKP-3	3.94	1	1	1	2	381	42.2929	4.88135	0	9.18309	9.35684	0	0	0	0	0	4.63498	5.35249	1.1548	0	0	0	1000	0.134003	9.96578
296452876	Q9NRY6	PLS3	Phospholipid scramblase 3	RecName: Full=Phospholipid scramblase 3; Short=PL scramblase 3; AltName: Full=Ca(2+)-dependent phospholipid scramblase 3	10.17	1	2	2	2	295	31.628	6.65381	0	11.8602	12.0846	0	0	0	0	0	5.9862	6.91287	1.1548	0	0	0	1000	0.134003	9.96578
125987835	P05106	ITB3	Integrin beta-3	RecName: Full=Integrin beta-3; AltName: Full=Platelet membrane glycoprotein IIIa; Short=GPIIIa; AltName: CD_antigen=CD61; Flags: Precursor	1.9	1	1	1	2	788	87.0004	5.23682	0	4.44005	4.52406	0	0	0	0	0	2.24103	2.58794	1.1548	0	0	0	1000	0.134003	9.96578
90111858	O75636	FCN3	Ficolin-3	RecName: Full=Ficolin-3; AltName: Full=Collagen/fibrinogen domain-containing lectin 3 p35; AltName: Full=Collagen/fibrinogen domain-containing protein 3; AltName: Full=Hakata antigen; Flags: Precursor	3.34	1	1	1	2	299	32.882	6.66846	0	11.7015	11.9229	0	0	0	0	0	5.90612	6.82039	1.1548	0	0	0	1000	0.134003	9.96578
292495094	O00214	LEG8	Galectin-8	RecName: Full=Galectin-8; Short=Gal-8; AltName: Full=Po66 carbohydrate-binding protein; Short=Po66-CBP; AltName: Full=Prostate carcinoma tumor antigen 1; Short=PCTA-1	7.26	1	2	2	2	317	35.7855	8.25049	0	11.0371	11.2459	0	0	0	0	0	5.57075	6.43312	1.1548	0	0	0	1000	0.134003	9.96578
85701139	Q9C0I9	LRC27	Leucine-rich repeat-containing protein 27	RecName: Full=Leucine-rich repeat-containing protein 27	2.45	1	1	1	2	530	60.0519	9.59814	0	6.60143	6.72634	0	0	0	0	0	3.33194	3.84773	1.1548	0	0	0	1000	0.134003	9.96578
28202108	Q9NPG8	ZDHC4	Probable palmitoyltransferase ZDHHC4	RecName: Full=Probable palmitoyltransferase ZDHHC4; AltName: Full=Zinc finger DHHC domain-containing protein 4; Short=DHHC-4; AltName: Full=Zinc finger protein 374	4.65	1	1	1	2	344	39.7603	7.35693	0	10.1708	10.3633	0	0	0	0	0	5.13351	5.92819	1.1548	0	0	0	1000	0.134003	9.96578
2498958	P78539	SRPX	Sushi repeat-containing protein SRPX	RecName: Full=Sushi repeat-containing protein SRPX; Flags: Precursor	6.25	1	2	2	2	464	51.5381	8.66064	0	7.54042	7.6831	0	0	0	0	0	3.80588	4.39504	1.1548	0	0	0	1000	0.134003	9.96578
74752380	Q9BVG3	TRI62	E3 ubiquitin-protein ligase TRIM62	RecName: Full=Tripartite motif-containing protein 62	1.47	1	1	1	2	475	54.2334	6.62451	0	7.3658	7.50518	0	0	0	0	0	3.71774	4.29326	1.1548	0	0	0	1000	0.134003	9.96578
296439368	Q9P2K8	E2AK4	Eukaryotic translation initiation factor 2-alpha kinase 4	RecName: Full=Eukaryotic translation initiation factor 2-alpha kinase 4; AltName: Full=GCN2-like protein	0.55	1	1	1	2	1649	186.794	6.27783	0	2.12175	2.16189	0	0	0	0	0	1.07091	1.23669	1.1548	0	0	0	1000	0.134003	9.96578
74733570	Q9H3F6	BACD3	BTB/POZ domain-containing adapter for CUL3-mediated RhoA degradation protein 3	RecName: Full=BTB/POZ domain-containing adapter for CUL3-mediated RhoA degradation protein 3; Short=hBACURD3; AltName: Full=BTB/POZ domain-containing protein KCTD10; AltName: Full=Potassium channel tetramerization domain-containing protein 10	3.51	1	1	1	2	313	35.4098	6.34131	0	11.1781	11.3896	0	0	0	0	0	5.64194	6.51533	1.1548	0	0	0	1000	0.134003	9.96578
311033537	A5PLL7	TM189	Transmembrane protein 189	RecName: Full=Transmembrane protein 189	5.56	1	1	1	2	270	31.1149	6.82959	0	12.9584	13.2035	0	0	0	0	0	6.54048	7.55296	1.1548	0	0	0	1000	0.134003	9.96578
74726569	Q53RD9	FBLN7	Fibulin-7	RecName: Full=Fibulin-7; Short=FIBL-7; Flags: Precursor	1.59	1	1	1	4	439	47.3447	7.62061	0	15.9397	16.2413	0	0	0	0	0	8.04523	9.29065	1.1548	0	0	0	1000	0.134003	9.96578
143018392	Q9HCG7	GBA2	Non-lysosomal glucosylceramidase	RecName: Full=Non-lysosomal glucosylceramidase; Short=NLGase; AltName: Full=Beta-glucocerebrosidase 2; Short=Beta-glucosidase 2; AltName: Full=Glucosylceramidase 2	1.29	1	1	1	2	927	104.581	5.92236	0	3.77428	3.84569	0	0	0	0	0	1.90499	2.19989	1.1548	0	0	0	1000	0.134003	9.96578
20139693	Q9BZG1	RAB34	Ras-related protein Rab-34	RecName: Full=Ras-related protein Rab-34; AltName: Full=Ras-related protein Rab-39; AltName: Full=Ras-related protein Rah	11.2	1	2	2	4	259	29.0259	7.88428	0	27.0174	27.5286	0	0	0	0	0	13.6365	15.7475	1.1548	0	0	0	1000	0.134003	9.96578
109821405	Q2TAP0	GOG7B	Golgin subfamily A member 7B	RecName: Full=Golgin subfamily A member 7B	7.19	1	1	1	2	167	18.323	6.01123	0	20.9506	21.3471	0	0	0	0	0	10.5744	12.2114	1.1548	0	0	0	1000	0.134003	9.96578
121522	P01148	GON1	Progonadoliberin-1	RecName: Full=Progonadoliberin-1; AltName: Full=Progonadoliberin I; Contains: RecName: Full=Gonadoliberin-1; AltName: Full=Gonadoliberin I; AltName: Full=Gonadorelin; AltName: Full=Gonadotropin-releasing hormone I; Short=GnRH-I; AltName: Full=Luliberin I; AltName: Full=Luteinizing hormone-releasing hormone I; Short=LH-RH I; Contains: RecName: Full=GnRH-associated peptide 1; AltName: Full=GnRH-ass…	10.87	1	1	1	2	92	10.3734	6.52197	0	38.03	38.7495	0	0	0	0	0	19.1949	22.1663	1.1548	0	0	0	1000	0.134003	9.96578
74760061	Q8NA75	DC4L2	DDB1- and CUL4-associated factor 4-like protein 2	RecName: Full=DDB1- and CUL4-associated factor 4-like protein 2; AltName: Full=WD repeat-containing protein 21C	2.03	1	1	1	2	395	43.719	8.51416	0	8.85761	9.02521	0	0	0	0	0	4.47071	5.16278	1.1548	0	0	0	1000	0.134003	9.96578
1711663	P52655	TF2AA	Transcription initiation factor IIA subunit 1	RecName: Full=Transcription initiation factor IIA subunit 1; AltName: Full=General transcription factor IIA subunit 1; AltName: Full=TFIIAL; AltName: Full=Transcription initiation factor TFIIA 42 kDa subunit; Short=TFIIA-42; Contains: RecName: Full=Transcription initiation factor IIA alpha chain; AltName: Full=TFIIA p35 subunit; Contains: RecName: Full=Transcription initiation factor IIA beta cha…	2.93	1	1	1	2	376	41.4885	4.55127	0	9.30521	9.48127	0	0	0	0	0	4.69662	5.42366	1.1548	0	0	0	1000	0.134003	9.96578
27151659	Q14442	PIGH	Phosphatidylinositol N-acetylglucosaminyltransferase subunit H	RecName: Full=Phosphatidylinositol N-acetylglucosaminyltransferase subunit H; AltName: Full=Phosphatidylinositol-glycan biosynthesis class H protein; Short=PIG-H	4.79	1	1	1	2	188	21.0668	6.72705	0	18.6104	18.9625	0	0	0	0	0	9.39324	10.8473	1.1548	0	0	0	1000	0.134003	9.96578
1705694	P53701	CCHL	Cytochrome c-type heme lyase	RecName: Full=Cytochrome c-type heme lyase; Short=CCHL; AltName: Full=Holocytochrome c-type synthase	7.46	1	2	2	4	268	30.5818	6.68311	0	26.1101	26.6042	0	0	0	0	0	13.1786	15.2186	1.1548	0	0	0	1000	0.134003	9.96578
189037075	Q9NU38	PGM51	Putative PGM5-like protein 1	RecName: Full=Putative PGM5-like protein 1	12.72	1	1	2	4	228	24.3154	9.43701	0	30.6909	31.2716	0	0	0	0	0	15.4906	17.8886	1.1548	0	0	0	1000	0.134003	9.96578
116242785	Q99470	SDF2	Stromal cell-derived factor 2	RecName: Full=Stromal cell-derived factor 2; Short=SDF-2; Flags: Precursor	7.11	1	1	1	2	211	23.0114	7.32764	0	16.5818	16.8955	0	0	0	0	0	8.36933	9.66492	1.1548	0	0	0	1000	0.134003	9.96578
68565512	Q86YT6	MIB1	E3 ubiquitin-protein ligase MIB1	RecName: Full=E3 ubiquitin-protein ligase MIB1; AltName: Full=DAPK-interacting protein 1; Short=DIP-1; AltName: Full=Mind bomb homolog 1; AltName: Full=Zinc finger ZZ type with ankyrin repeat domain protein 2	1.49	1	1	1	2	1006	110.066	6.91748	0	3.47789	3.5437	0	0	0	0	0	1.7554	2.02714	1.1548	0	0	0	1000	0.134003	9.96578
317373505	Q15527	SURF2	Surfeit locus protein 2	RecName: Full=Surfeit locus protein 2; Short=Surf-2	3.52	1	1	1	2	256	29.629	9.21729	0	13.667	13.9256	0	0	0	0	0	6.89816	7.96601	1.1548	0	0	0	1000	0.134003	9.96578
14195675	P49757	NUMB	Protein numb homolog	RecName: Full=Protein numb homolog; Short=h-Numb; AltName: Full=Protein S171	2.92	2	2	2	2	651	70.7594	8.51416	0	5.37444	5.47613	0	0	0	0	0	2.71264	3.13256	1.1548	0	0	0	1000	0.134003	9.96578
152112225	Q96HA8	NTAQ1	Protein N-terminal glutamine amidohydrolase	RecName: Full=Protein N-terminal glutamine amidohydrolase; AltName: Full=Protein NH2-terminal glutamine deamidase; Short=N-terminal Gln amidase; Short=Nt(Q)-amidase; AltName: Full=WDYHV motif-containing protein 1	12.2	1	2	2	2	205	23.6642	5.78271	0	17.0671	17.39	0	0	0	0	0	8.61429	9.9478	1.1548	0	0	0	1000	0.134003	9.96578
3023214	Q15777	MPPD2	Metallophosphoesterase MPPED2	RecName: Full=Metallophosphoesterase MPPED2; AltName: Full=Fetal brain protein 239; Short=239FB; AltName: Full=Metallophosphoesterase domain-containing protein 2	4.08	2	1	1	2	294	33.3386	6.31592	0	11.9005	12.1257	0	0	0	0	0	6.00656	6.93639	1.1548	0	0	0	1000	0.134003	9.96578
125768	P01604	KV112	Ig kappa chain V-I region Kue	RecName: Full=Ig kappa chain V-I region Kue	10.19	1	1	1	2	108	12.119	8.80713	0	32.3959	33.0089	0	0	0	0	0	16.3512	18.8824	1.1548	0	0	0	1000	0.134003	9.96578
62287887	Q6PL24	TMED8	Protein TMED8	RecName: Full=Protein TMED8	19.38	1	5	5	8	325	35.7184	4.7417	0	43.0616	43.8764	0	0	0	0	0	21.7345	25.0991	1.1548	0	0	0	1000	0.134003	9.96578
47117932	Q9Y6M4	KC1G3	Casein kinase I isoform gamma-3	RecName: Full=Casein kinase I isoform gamma-3; Short=CKI-gamma 3	11.86	2	4	4	4	447	51.3559	9.21729	0	15.6544	15.9506	0	0	0	0	0	7.90125	9.12438	1.1548	0	0	0	1000	0.134003	9.96578
61211859	Q8WYN0	ATG4A	Cysteine protease ATG4A	RecName: Full=Cysteine protease ATG4A; AltName: Full=AUT-like 2 cysteine endopeptidase; AltName: Full=Autophagin-2; AltName: Full=Autophagy-related cysteine endopeptidase 2; AltName: Full=Autophagy-related protein 4 homolog A; Short=hAPG4A	6.28	1	1	2	2	398	45.3484	5.04639	0	8.79085	8.95718	0	0	0	0	0	4.43701	5.12386	1.1548	0	0	0	1000	0.134003	9.96578
74749373	Q6UVY6	MOXD1	DBH-like monooxygenase protein 1	RecName: Full=DBH-like monooxygenase protein 1; AltName: Full=Monooxygenase X; Flags: Precursor	3.92	1	2	2	2	613	69.6077	6.43018	0	5.7076	5.81559	0	0	0	0	0	2.8808	3.32675	1.1548	0	0	0	1000	0.134003	9.96578
71658794	Q96LW7	BINCA	Bcl10-interacting CARD protein	RecName: Full=Bcl10-interacting CARD protein; Short=BinCARD	6.58	1	1	1	2	228	25.573	9.20264	0	15.3454	15.6358	0	0	0	0	0	7.7453	8.94429	1.1548	0	0	0	1000	0.134003	9.96578
135674	P01137	TGFB1	Transforming growth factor beta-1	RecName: Full=Transforming growth factor beta-1; Short=TGF-beta-1; Contains: RecName: Full=Latency-associated peptide; Short=LAP; Flags: Precursor	4.87	1	1	1	4	390	44.3128	8.52881	0	17.9423	18.2818	0	0	0	0	0	9.05604	10.4579	1.1548	0	0	0	1000	0.134003	9.96578
212276471	Q92629	SGCD	Delta-sarcoglycan	RecName: Full=Delta-sarcoglycan; Short=Delta-SG; AltName: Full=35 kDa dystrophin-associated glycoprotein; Short=35DAG	8.3	1	2	2	2	289	32.0509	9.11475	0	12.1064	12.3355	0	0	0	0	0	6.11048	7.05639	1.1548	0	0	0	1000	0.134003	9.96578
74732797	Q9BPX7	CG025	UPF0415 protein C7orf25	RecName: Full=UPF0415 protein C7orf25	5.23	1	2	2	2	421	46.4222	6.41748	0	8.31059	8.46783	0	0	0	0	0	4.19461	4.84394	1.1548	0	0	0	1000	0.134003	9.96578
74760987	Q96MX6	WDR92	WD repeat-containing protein 92	RecName: Full=WD repeat-containing protein 92; AltName: Full=WD repeat-containing protein Monad	7.84	1	2	2	2	357	39.7152	8.08936	0	9.80044	9.98588	0	0	0	0	0	4.94658	5.71232	1.1548	0	0	0	1000	0.134003	9.96578
547738	P35568	IRS1	Insulin receptor substrate 1	RecName: Full=Insulin receptor substrate 1; Short=IRS-1	0.97	1	1	1	2	1242	131.509	8.54346	0	2.81704	2.87034	0	0	0	0	0	1.42184	1.64195	1.1548	0	0	0	1000	0.134003	9.96578
55976496	Q7Z4K8	TRI46	Tripartite motif-containing protein 46	RecName: Full=Tripartite motif-containing protein 46; AltName: Full=Gene Y protein; Short=GeneY; AltName: Full=Tripartite, fibronectin type-III and C-terminal SPRY motif protein	4.35	1	3	3	4	759	83.3702	7.72314	0	9.21939	9.39383	0	0	0	0	0	4.6533	5.37364	1.1548	0	0	0	1000	0.134003	9.96578
254763445	O75095	MEGF6	Multiple epidermal growth factor-like domains protein 6	RecName: Full=Multiple epidermal growth factor-like domains protein 6; Short=Multiple EGF-like domains protein 6; AltName: Full=Epidermal growth factor-like protein 3; Short=EGF-like protein 3; Flags: Precursor	0.58	1	1	1	2	1541	161.072	6.37939	0	2.27045	2.31341	0	0	0	0	0	1.14596	1.32336	1.1548	0	0	0	1000	0.134003	9.96578
74716283	Q8WXI7	MUC16	Mucin-16	RecName: Full=Mucin-16; Short=MUC-16; AltName: Full=Ovarian cancer-related tumor marker CA125; Short=CA-125; AltName: Full=Ovarian carcinoma antigen CA125	0.19	1	2	2	2	22152	2351.19	5.99854	0	0.157943	0.160932	0	0	0	0	0	0.0797188	0.0920594	1.1548	0	0	0	1000	0.134003	9.96578
12643657	O94782	UBP1	Ubiquitin carboxyl-terminal hydrolase 1	RecName: Full=Ubiquitin carboxyl-terminal hydrolase 1; AltName: Full=Deubiquitinating enzyme 1; Short=hUBP; AltName: Full=Ubiquitin thioesterase 1; AltName: Full=Ubiquitin-specific-processing protease 1	0.76	1	1	1	2	785	88.1523	5.45264	0	0	4.54135	4.66921	0	0	0	0	2.30264	2.65937	1.15492	0	0	0	1000	0.134036	9.96578
172046859	Q14C86	GAPD1	GTPase-activating protein and VPS9 domain-containing protein 1	RecName: Full=GTPase-activating protein and VPS9 domain-containing protein 1; AltName: Full=GAPex-5; AltName: Full=Rab5-activating protein 6	3.52	1	4	4	4	1478	164.877	5.22412	0	0	4.82403	4.95985	0	0	0	0	2.44597	2.82491	1.15492	0	0	0	1000	0.134036	9.96578
116248563	Q53GL7	PAR10	Poly [ADP-ribose] polymerase 10	RecName: Full=Poly [ADP-ribose] polymerase 10; Short=PARP-10; AltName: Full=ADP-ribosyltransferase diphtheria toxin-like 10; Short=ARTD10	3.32	1	2	2	2	1025	109.93	4.97021	0	0	3.47801	3.57593	0	0	0	0	1.76348	2.03669	1.15492	0	0	0	1000	0.134036	9.96578
308153641	A8K2U0	A2ML1	Alpha-2-macroglobulin-like protein 1	RecName: Full=Alpha-2-macroglobulin-like protein 1; AltName: Full=C3 and PZP-like alpha-2-macroglobulin domain-containing protein 9; Flags: Precursor	0.62	1	1	1	2	1454	161.004	5.73193	0	0	2.45183	2.52086	0	0	0	0	1.24317	1.43577	1.15492	0	0	0	1000	0.134036	9.96578
12643904	Q9UNH6	SNX7	Sorting nexin-7	RecName: Full=Sorting nexin-7	2.84	1	1	1	2	387	45.2736	5.10986	0	0	9.21178	9.47114	0	0	0	0	4.67073	5.39433	1.15492	0	0	0	1000	0.134036	9.96578
74733523	Q9H0F6	SHRPN	Sharpin	RecName: Full=Sharpin; AltName: Full=Shank-associated RH domain-interacting protein; AltName: Full=Shank-interacting protein-like 1; Short=hSIPL1	6.98	1	2	2	2	387	39.9242	5.79541	0	0	9.21178	9.47114	0	0	0	0	4.67073	5.39433	1.15492	0	0	0	1000	0.134036	9.96578
23396891	Q9HBJ7	UBP29	Ubiquitin carboxyl-terminal hydrolase 29	RecName: Full=Ubiquitin carboxyl-terminal hydrolase 29; AltName: Full=Deubiquitinating enzyme 29; AltName: Full=Ubiquitin thioesterase 29; AltName: Full=Ubiquitin-specific-processing protease 29	1.84	1	1	1	4	922	104.09	5.90967	0	0	7.7331	7.95082	0	0	0	0	3.92098	4.52843	1.15492	0	0	0	1000	0.134036	9.96578
226713806	Q9Y618	NCOR2	Nuclear receptor corepressor 2	RecName: Full=Nuclear receptor corepressor 2; Short=N-CoR2; AltName: Full=CTG repeat protein 26; AltName: Full=SMAP270; AltName: Full=Silencing mediator of retinoic acid and thyroid hormone receptor; Short=SMRT; AltName: Full=T3 receptor-associating factor; Short=TRAC; AltName: Full=Thyroid-, retinoic-acid-receptor-associated corepressor	0.75	1	2	2	2	2525	274.635	7.59131	0	0	1.41186	1.45162	0	0	0	0	0.71587	0.826775	1.15492	0	0	0	1000	0.134036	9.96578
51316479	Q8IZ69	TRM2A	tRNA (uracil-5-)-methyltransferase homolog A	RecName: Full=tRNA (uracil-5-)-methyltransferase homolog A; AltName: Full=HpaII tiny fragments locus 9c protein	2.88	1	2	2	2	625	68.6822	7.94287	0	0	5.70393	5.86453	0	0	0	0	2.89211	3.34017	1.15492	0	0	0	1000	0.134036	9.96578
298286907	Q8WUY3	PRUN2	Protein prune homolog 2	RecName: Full=Protein prune homolog 2; AltName: Full=BNIP2 motif-containing molecule at the C-terminal region 1	1.13	1	2	3	6	3088	340.425	4.44971	0	0	3.46337	3.56088	0	0	0	0	1.75606	2.02812	1.15492	0	0	0	1000	0.134036	9.96578
232085	P30273	FCERG	High affinity immunoglobulin epsilon receptor subunit gamma	RecName: Full=High affinity immunoglobulin epsilon receptor subunit gamma; AltName: Full=Fc receptor gamma-chain; Short=FcRgamma; AltName: Full=Fc-epsilon RI-gamma; AltName: Full=IgE Fc receptor subunit gamma; Short=FceRI gamma; Flags: Precursor	23.26	1	2	2	2	86	9.66128	7.12256	0	0	41.453	42.6201	0	0	0	0	21.0183	24.2745	1.15492	0	0	0	1000	0.134036	9.96578
74733454	Q9BWQ6	YIPF2	Protein YIPF2	RecName: Full=Protein YIPF2; AltName: Full=YIP1 family member 2	7.91	1	2	2	2	316	35.1291	5.73193	0	0	11.2815	11.5991	0	0	0	0	5.72016	6.60635	1.15492	0	0	0	1000	0.134036	9.96578
2493460	Q14257	RCN2	Reticulocalbin-2	RecName: Full=Reticulocalbin-2; AltName: Full=Calcium-binding protein ERC-55; AltName: Full=E6-binding protein; Short=E6BP; Flags: Precursor	9.46	1	2	2	2	317	36.8536	4.39893	0	0	11.2459	11.5626	0	0	0	0	5.70212	6.58551	1.15492	0	0	0	1000	0.134036	9.96578
74752317	Q9BSW7	SYT17	Synaptotagmin-17	RecName: Full=Synaptotagmin-17; AltName: Full=Protein B/K; AltName: Full=Synaptotagmin XVII; Short=SytXVII	4.01	1	2	2	2	474	53.8153	7.50342	0	0	7.52101	7.73276	0	0	0	0	3.81344	4.40423	1.15492	0	0	0	1000	0.134036	9.96578
74751568	Q8WW08	FKB6L	Putative FK506-binding protein 6-like	RecName: Full=Putative FK506-binding protein 6-like	14.5	1	1	1	2	131	14.4954	5.5542	0	0	27.2134	27.9796	0	0	0	0	13.7983	15.9359	1.15492	0	0	0	1000	0.134036	9.96578
223590208	Q06828	FMOD	Fibromodulin	RecName: Full=Fibromodulin; Short=FM; AltName: Full=Collagen-binding 59 kDa protein; AltName: Full=Keratan sulfate proteoglycan fibromodulin; Short=KSPG fibromodulin; Flags: Precursor	9.57	1	3	3	14	376	43.1515	6.03662	0	0	66.3689	68.2375	0	0	0	0	33.6516	38.865	1.15492	0	0	0	1000	0.134036	9.96578
161784334	Q8IUX4	ABC3F	DNA dC->dU-editing enzyme APOBEC-3F	RecName: Full=DNA dC->dU-editing enzyme APOBEC-3F; AltName: Full=Apolipoprotein B mRNA-editing enzyme catalytic polypeptide-like 3F; Short=A3F	13.67	2	3	4	6	373	44.9906	7.2251	0	0	28.6726	29.4799	0	0	0	0	14.5381	16.7904	1.15492	0	0	0	1000	0.134036	9.96578
238054318	Q96GM5	SMRD1	SWI/SNF-related matrix-associated actin-dependent regulator of chromatin subfamily D member 1	RecName: Full=SWI/SNF-related matrix-associated actin-dependent regulator of chromatin subfamily D member 1; AltName: Full=60 kDa BRG-1/Brm-associated factor subunit A; AltName: Full=BRG1-associated factor 60A; Short=BAF60A; AltName: Full=SWI/SNF complex 60 kDa subunit	5.83	1	1	2	2	515	58.1959	9.24658	0	0	6.92225	7.11714	0	0	0	0	3.50985	4.0536	1.15492	0	0	0	1000	0.134036	9.96578
74730188	Q8NDZ4	DIA1	Deleted in autism protein 1	RecName: Full=Deleted in autism protein 1; Flags: Precursor	8.14	1	2	2	2	430	49.4505	8.52881	0	0	8.2906	8.52402	0	0	0	0	4.20366	4.8549	1.15492	0	0	0	1000	0.134036	9.96578
296434523	Q9UII4	HERC5	E3 ISG15--protein ligase HERC5	RecName: Full=E3 ISG15--protein ligase HERC5; AltName: Full=Cyclin-E-binding protein 1; AltName: Full=HECT domain and RCC1-like domain-containing protein 5	2.64	1	2	2	2	1024	116.777	7.6499	0	0	3.4814	3.57942	0	0	0	0	1.76521	2.03868	1.15492	0	0	0	1000	0.134036	9.96578
60393639	Q13546	RIPK1	Receptor-interacting serine/threonine-protein kinase 1	RecName: Full=Receptor-interacting serine/threonine-protein kinase 1; AltName: Full=Cell death protein RIP; AltName: Full=Receptor-interacting protein 1; Short=RIP-1; AltName: Full=Serine/threonine-protein kinase RIP	3.58	1	2	2	2	671	75.8826	6.32861	0	0	5.3129	5.46249	0	0	0	0	2.69385	3.11119	1.15492	0	0	0	1000	0.134036	9.96578
57015359	P22735	TGM1	Protein-glutamine gamma-glutamyltransferase K	RecName: Full=Protein-glutamine gamma-glutamyltransferase K; AltName: Full=Epidermal TGase; AltName: Full=Transglutaminase K; Short=TG(K); Short=TGK; Short=TGase K; AltName: Full=Transglutaminase-1; Short=TGase-1	5.88	1	4	4	4	817	89.7303	6.03662	0	0	8.72695	8.97265	0	0	0	0	4.4249	5.11042	1.15492	0	0	0	1000	0.134036	9.96578
162416224	Q9BVS5	TR61B	tRNA (adenine(58)-N(1))-methyltransferase	RecName: Full=tRNA (adenine(58)-N(1))-methyltransferase, mitochondrial; Flags: Precursor	5.24	1	2	2	2	477	52.9317	6.62451	0	0	7.47371	7.68413	0	0	0	0	3.78946	4.37653	1.15492	0	0	0	1000	0.134036	9.96578
317373547	Q9C0C2	TB182	182 kDa tankyrase-1-binding protein	RecName: Full=182 kDa tankyrase-1-binding protein	1.68	1	2	2	2	1729	181.685	4.85596	0	0	2.06186	2.11991	0	0	0	0	1.04544	1.20741	1.15492	0	0	0	1000	0.134036	9.96578
57012588	Q6W2J9	BCOR	BCL-6 corepressor	RecName: Full=BCL-6 corepressor; Short=BCoR	1.77	1	2	2	2	1755	192.069	6.48096	0	0	2.03132	2.08851	0	0	0	0	1.02996	1.18952	1.15492	0	0	0	1000	0.134036	9.96578
74750502	Q86WG5	MTMRD	Myotubularin-related protein 13	RecName: Full=Myotubularin-related protein 13; AltName: Full=SET-binding factor 2	1.41	1	1	2	2	1849	208.333	7.06396	0	0	1.92805	1.98233	0	0	0	0	0.977594	1.12905	1.15492	0	0	0	1000	0.134036	9.96578
47117817	O75376	NCOR1	Nuclear receptor corepressor 1	RecName: Full=Nuclear receptor corepressor 1; Short=N-CoR; Short=N-CoR1	0.7	1	1	1	2	2440	270.044	7.10791	0	1.43392	0	1.50218	0	0	0	0	0.734025	0.848037	1.15532	0	0	0	1000	0.134148	9.96578
51316668	Q70J99	UN13D	Protein unc-13 homolog D	RecName: Full=Protein unc-13 homolog D; AltName: Full=Munc13-4	2.02	1	2	2	2	1090	123.205	6.65381	0	3.20987	0	3.36269	0	0	0	0	1.64314	1.89836	1.15532	0	0	0	1000	0.134148	9.96578
20532121	Q969F9	HPS3	Hermansky-Pudlak syndrome 3 protein	RecName: Full=Hermansky-Pudlak syndrome 3 protein	1.79	2	1	2	2	1004	113.662	6.43018	0	3.48482	0	3.65073	0	0	0	0	1.78389	2.06097	1.15532	0	0	0	1000	0.134148	9.96578
94730676	Q8NEZ3	WDR19	WD repeat-containing protein 19	RecName: Full=WD repeat-containing protein 19	1.64	1	2	2	2	1342	151.483	6.354	0	2.60712	0	2.73124	0	0	0	0	1.33459	1.54189	1.15532	0	0	0	1000	0.134148	9.96578
56405328	P29597	TYK2	Non-receptor tyrosine-protein kinase TYK2	RecName: Full=Non-receptor tyrosine-protein kinase TYK2	2.53	1	2	2	2	1187	133.565	7.15186	0	2.94756	0	3.08789	0	0	0	0	1.50886	1.74323	1.15532	0	0	0	1000	0.134148	9.96578
116242850	Q5TAX3	TUT4	Terminal uridylyltransferase 4	RecName: Full=Terminal uridylyltransferase 4; Short=TUTase 4; AltName: Full=Zinc finger CCHC domain-containing protein 11	0.91	1	1	1	2	1644	185.048	7.97217	0	2.1282	0	2.22952	0	0	0	0	1.08943	1.25864	1.15532	0	0	0	1000	0.134148	9.96578
152031693	Q9NRL3	STRN4	Striatin-4	RecName: Full=Striatin-4; AltName: Full=Zinedin	1.2	1	1	1	2	753	80.5461	5.40186	0	4.64642	0	4.86763	0	0	0	0	2.37851	2.74796	1.15532	0	0	0	1000	0.134148	9.96578
74761329	Q9BYT3	STK33	Serine/threonine-protein kinase 33	RecName: Full=Serine/threonine-protein kinase 33	6.81	1	2	2	2	514	57.7944	7.03467	0	6.80692	0	7.13099	0	0	0	0	3.48448	4.0257	1.15532	0	0	0	1000	0.134148	9.96578
317373476	Q92870	APBB2	Amyloid beta A4 precursor protein-binding family B member 2	RecName: Full=Amyloid beta A4 precursor protein-binding family B member 2; AltName: Full=Protein Fe65-like 1	5.94	1	2	2	2	758	83.3215	6.1001	0	4.61578	0	4.83553	0	0	0	0	2.36283	2.72983	1.15532	0	0	0	1000	0.134148	9.96578
74750959	Q8N3I7	BBS5	Bardet-Biedl syndrome 5 protein	RecName: Full=Bardet-Biedl syndrome 5 protein	4.11	1	1	1	2	341	38.7308	5.60498	0	10.2603	0	10.7488	0	0	0	0	5.25226	6.06807	1.15532	0	0	0	1000	0.134148	9.96578
12231058	Q14320	FA50A	Protein FAM50A	RecName: Full=Protein FAM50A; AltName: Full=Protein HXC-26; AltName: Full=Protein XAP-5	8.55	1	1	2	2	339	40.2165	6.82959	0	10.3208	0	10.8122	0	0	0	0	5.28325	6.10387	1.15532	0	0	0	1000	0.134148	9.96578
121069	P04150	GCR	Glucocorticoid receptor	RecName: Full=Glucocorticoid receptor; Short=GR; AltName: Full=Nuclear receptor subfamily 3 group C member 1	4.38	1	2	2	4	777	85.6046	6.37939	0	9.00581	0	9.43457	0	0	0	0	4.61009	5.32616	1.15532	0	0	0	1000	0.134148	9.96578
44887886	Q969U6	FBXW5	F-box/WD repeat-containing protein 5	RecName: Full=F-box/WD repeat-containing protein 5; AltName: Full=F-box and WD-40 domain-containing protein 5	1.77	1	1	1	2	566	63.8821	6.32861	0	6.18155	0	6.47585	0	0	0	0	3.16435	3.65585	1.15532	0	0	0	1000	0.134148	9.96578
212276802	Q8IZK6	MCLN2	Mucolipin-2	RecName: Full=Mucolipin-2	1.24	1	1	1	2	566	65.8987	7.60596	0	6.18155	0	6.47585	0	0	0	0	3.16435	3.65585	1.15532	0	0	0	1000	0.134148	9.96578
20141957	Q14142	TRI14	Tripartite motif-containing protein 14	RecName: Full=Tripartite motif-containing protein 14	4.98	1	2	2	2	442	49.7414	7.86963	0	7.91574	0	8.2926	0	0	0	0	4.05208	4.68147	1.15532	0	0	0	1000	0.134148	9.96578
215273990	Q9NZM4	GSCR1	Glioma tumor suppressor candidate region gene 1 protein	RecName: Full=Glioma tumor suppressor candidate region gene 1 protein	1.03	1	1	1	2	1560	158.393	6.65381	0	2.24279	0	2.34957	0	0	0	0	1.14809	1.32642	1.15532	0	0	0	1000	0.134148	9.96578
288558819	P78426	NKX61	Homeobox protein Nkx-6.1	RecName: Full=Homeobox protein Nkx-6.1; AltName: Full=Homeobox protein NK-6 homolog A	1.63	1	1	1	2	367	37.8261	9.45166	0	9.5334	0	9.98727	0	0	0	0	4.88017	5.63818	1.15532	0	0	0	1000	0.134148	9.96578
74734297	Q9NP66	HM20A	High mobility group protein 20A	RecName: Full=High mobility group protein 20A; AltName: Full=HMG box-containing protein 20A; AltName: Full=HMG domain-containing protein 1; AltName: Full=HMG domain-containing protein HMGX1	8.36	1	2	2	2	347	40.1191	6.49365	0	10.0829	0	10.5629	0	0	0	0	5.16145	5.96315	1.15532	0	0	0	1000	0.134148	9.96578
74747407	Q5VWJ9	SNX30	Sorting nexin-30	RecName: Full=Sorting nexin-30	4.35	1	1	1	2	437	49.6452	5.35107	0	8.00631	0	8.38748	0	0	0	0	4.09845	4.73504	1.15532	0	0	0	1000	0.134148	9.96578
284018073	Q69YU5	CL073	Uncharacterized protein C12orf73	RecName: Full=Uncharacterized protein C12orf73; Flags: Precursor	9.86	1	1	1	2	71	8.01724	9.15869	0	49.2783	0	51.6244	0	0	0	0	25.2257	29.1438	1.15532	0	0	0	1000	0.134148	9.96578
27808673	Q13371	PHLP	Phosducin-like protein	RecName: Full=Phosducin-like protein; Short=PHLP	3.99	1	1	1	2	301	34.2597	4.729	0	11.6238	0	12.1772	0	0	0	0	5.95024	6.87446	1.15532	0	0	0	1000	0.134148	9.96578
34925383	Q96I25	SPF45	Splicing factor 45	RecName: Full=Splicing factor 45; AltName: Full=45 kDa-splicing factor; AltName: Full=RNA-binding motif protein 17	3.99	1	2	2	2	401	44.9339	5.97314	0	8.72508	0	9.14047	0	0	0	0	4.46639	5.16013	1.15532	0	0	0	1000	0.134148	9.96578
74730583	Q8TCC3	RM30	39S ribosomal protein L30	RecName: Full=39S ribosomal protein L30, mitochondrial; Short=L30mt; Short=MRP-L30; AltName: Full=39S ribosomal protein L28, mitochondrial; Short=L28mt; Short=MRP-L28; Flags: Precursor	6.83	1	1	1	2	161	18.5341	9.99365	0	21.7314	0	22.766	0	0	0	0	11.1244	12.8522	1.15532	0	0	0	1000	0.134148	9.96578
22096235	Q9UBB9	TFP11	Tuftelin-interacting protein 11	RecName: Full=Tuftelin-interacting protein 11; AltName: Full=Septin and tuftelin-interacting protein 1; Short=STIP-1	3.46	1	2	2	2	837	96.7584	5.66846	0	4.18012	0	4.37913	0	0	0	0	2.13981	2.47218	1.15532	0	0	0	1000	0.134148	9.96578
116242741	Q6ZMN7	PZRN4	PDZ domain-containing RING finger protein 4	RecName: Full=PDZ domain-containing RING finger protein 4; AltName: Full=Ligand of Numb protein X 4; AltName: Full=SEMACAP3-like protein	5.21	1	2	2	2	1036	117.03	5.87158	0	3.37718	0	3.53796	0	0	0	0	1.72879	1.99731	1.15532	0	0	0	1000	0.134148	9.96578
34922029	Q96KC2	ARL5B	ADP-ribosylation factor-like protein 5B	RecName: Full=ADP-ribosylation factor-like protein 5B; AltName: Full=ADP-ribosylation factor-like protein 8	11.73	1	1	2	2	179	20.3613	6.52197	0	19.5461	0	20.4767	0	0	0	0	10.0057	11.5598	1.15532	0	0	0	1000	0.134148	9.96578
74727657	Q86W67	F228A	Protein FAM228A	RecName: Full=Protein FAM228A	5.34	1	1	1	2	206	23.7373	8.93896	0	16.9843	0	17.7929	0	0	0	0	8.69428	10.0447	1.15532	0	0	0	1000	0.134148	9.96578
160185645	Q9NWH9	SLTM	SAFB-like transcription modulator	RecName: Full=SAFB-like transcription modulator; AltName: Full=Modulator of estrogen-induced transcription	2.32	1	2	2	2	1034	117.079	7.86963	0	3.38371	0	3.54481	0	0	0	0	1.73213	2.00117	1.15532	0	0	0	1000	0.134148	9.96578
1350554	P18615	NELFE	Negative elongation factor E	RecName: Full=Negative elongation factor E; Short=NELF-E; AltName: Full=RNA-binding protein RD	11.58	1	4	4	6	380	43.2137	9.33447	0	27.6218	0	28.9368	0	0	0	0	14.1396	16.3359	1.15532	0	0	0	1000	0.134148	9.96578
48474710	Q9Y247	FA50B	Protein FAM50B	RecName: Full=Protein FAM50B; AltName: Full=Protein XAP-5-like	8.92	1	1	2	2	325	38.6849	8.86572	0	10.7654	0	11.2779	0	0	0	0	5.51084	6.3668	1.15532	0	0	0	1000	0.134148	9.96578
408407589	F5H4B4	F227A	Protein FAM227A	RecName: Full=Protein FAM227A	1.23	2	1	1	2	570	66.1463	9.30518	0	6.13817	0	6.4304	0	0	0	0	3.14214	3.6302	1.15532	0	0	0	1000	0.134148	9.96578
117949799	Q86X19	TMM17	Transmembrane protein 17	RecName: Full=Transmembrane protein 17	11.11	1	3	3	4	198	23.0312	6.78564	0	35.341	0	37.0235	0	0	0	0	18.0911	20.9011	1.15532	0	0	0	1000	0.134148	9.96578
24418678	Q9UHA2	S18L2	SS18-like protein 2	RecName: Full=SS18-like protein 2; AltName: Full=SYT homolog 2	12.99	1	1	1	2	77	8.82943	5.8335	0	45.4384	0	47.6017	0	0	0	0	23.26	26.8729	1.15532	0	0	0	1000	0.134148	9.96578
2842711	Q92785	REQU	Zinc finger protein ubi-d4	RecName: Full=Zinc finger protein ubi-d4; AltName: Full=Apoptosis response zinc finger protein; AltName: Full=BRG1-associated factor 45D; Short=BAF45D; AltName: Full=D4, zinc and double PHD fingers family 2; AltName: Full=Protein requiem	3.84	1	1	1	2	391	44.1272	6.32861	0	8.94823	0	9.37424	0	0	0	0	4.58062	5.2921	1.15532	0	0	0	1000	0.134148	9.96578
27923776	Q96DP5	FMT	Methionyl-tRNA formyltransferase	RecName: Full=Methionyl-tRNA formyltransferase, mitochondrial; Short=MtFMT; Flags: Precursor	9	1	3	3	6	389	43.8042	9.65674	0	26.9827	0	28.2673	0	0	0	0	13.8125	15.9579	1.15532	0	0	0	1000	0.134148	9.96578
121941773	Q2TAL8	QRIC1	Glutamine-rich protein 1	RecName: Full=Glutamine-rich protein 1	4.12	1	2	2	2	776	86.3819	5.87158	0	4.50871	0	4.72336	0	0	0	0	2.30802	2.66651	1.15532	0	0	0	1000	0.134148	9.96578
269849644	Q96MG8	PCMD1	Protein-L-isoaspartate O-methyltransferase domain-containing protein 1	RecName: Full=Protein-L-isoaspartate O-methyltransferase domain-containing protein 1	6.44	1	2	2	2	357	40.6495	5.65576	0	9.80044	0	10.267	0	0	0	0	5.01687	5.79611	1.15532	0	0	0	1000	0.134148	9.96578
17367139	Q9UHN1	DPOG2	DNA polymerase subunit gamma-2	RecName: Full=DNA polymerase subunit gamma-2, mitochondrial; AltName: Full=DNA polymerase gamma accessory 55 kDa subunit; Short=p55; AltName: Full=Mitochondrial DNA polymerase accessory subunit; AltName: Full=MtPolB; AltName: Full=PolG-beta; Flags: Precursor	2.47	1	1	1	2	485	54.8762	8.35303	0	7.21393	0	7.55738	0	0	0	0	3.69283	4.26642	1.15532	0	0	0	1000	0.134148	9.96578
74731506	Q96DX4	RSPRY	RING finger and SPRY domain-containing protein 1	RecName: Full=RING finger and SPRY domain-containing protein 1; Flags: Precursor	7.99	1	2	2	2	576	64.1389	5.56689	0	6.07423	0	6.36342	0	0	0	0	3.10941	3.59238	1.15532	0	0	0	1000	0.134148	9.96578
74733083	Q9BT30	ALKB7	Alpha-ketoglutarate-dependent dioxygenase alkB homolog 7	RecName: Full=Alpha-ketoglutarate-dependent dioxygenase alkB homolog 7; AltName: Full=Alkylated DNA repair protein alkB homolog 7; AltName: Full=Spermatogenesis cell proliferation-related protein; AltName: Full=Spermatogenesis-associated protein 11; Flags: Precursor	20.81	1	2	2	2	221	24.5006	7.10791	0	15.8315	0	16.5852	0	0	0	0	8.10417	9.36295	1.15532	0	0	0	1000	0.134148	9.96578
17380142	Q99608	NECD	Necdin	RecName: Full=Necdin	9.03	1	2	2	2	321	36.0626	8.77783	0	10.8996	0	11.4185	0	0	0	0	5.57951	6.44614	1.15532	0	0	0	1000	0.134148	9.96578
67461069	Q96JY6	PDLI2	PDZ and LIM domain protein 2	RecName: Full=PDZ and LIM domain protein 2; AltName: Full=PDZ-LIM protein mystique	5.97	1	2	2	2	352	37.4357	8.71924	0	9.93965	0	10.4129	0	0	0	0	5.08813	5.87844	1.15532	0	0	0	1000	0.134148	9.96578
41016926	Q9H9C1	SPE39	Spermatogenesis-defective protein 39 homolog	RecName: Full=Spermatogenesis-defective protein 39 homolog; Short=hSPE-39; AltName: Full=VPS33B-interacting protein in apical-basolateral polarity regulator; AltName: Full=VPS33B-interacting protein in polarity and apical restriction	2.84	1	2	2	2	493	56.9703	7.40088	0	7.09687	0	7.43475	0	0	0	0	3.6329	4.19718	1.15532	0	0	0	1000	0.134148	9.96578
461847	P33240	CSTF2	Cleavage stimulation factor subunit 2	RecName: Full=Cleavage stimulation factor subunit 2; AltName: Full=CF-1 64 kDa subunit; AltName: Full=Cleavage stimulation factor 64 kDa subunit; Short=CSTF 64 kDa subunit; Short=CstF-64	1.91	1	1	1	2	577	60.9205	6.82959	0	6.0637	0	6.35239	0	0	0	0	3.10402	3.58616	1.15532	0	0	0	1000	0.134148	9.96578
23503035	O14530	TXND9	Thioredoxin domain-containing protein 9	RecName: Full=Thioredoxin domain-containing protein 9; AltName: Full=ATP-binding protein associated with cell differentiation; AltName: Full=Protein 1-4	8.85	1	2	2	2	226	26.5175	5.88428	0	15.4812	0	16.2183	0	0	0	0	7.92487	9.1558	1.15532	0	0	0	1000	0.134148	9.96578
74760086	Q8NAV1	PR38A	Pre-mRNA-splicing factor 38A	RecName: Full=Pre-mRNA-splicing factor 38A	3.85	1	1	1	2	312	37.4534	9.96436	0	11.214	0	11.7479	0	0	0	0	5.74045	6.63209	1.15532	0	0	0	1000	0.134148	9.96578
317373335	Q6P1S2	CC033	Protein C3orf33	RecName: Full=Uncharacterized protein C3orf33	11.9	1	2	2	2	294	33.7443	9.84717	0	11.9005	0	12.4671	0	0	0	0	6.09191	7.03813	1.15532	0	0	0	1000	0.134148	9.96578
317373415	Q8N307	MUC20	Mucin-20	RecName: Full=Mucin-20; Short=MUC-20; Flags: Precursor	2.12	1	1	1	2	709	71.9382	5.07178	0	4.93478	0	5.16972	0	0	0	0	2.52612	2.91849	1.15532	0	0	0	1000	0.134148	9.96578
38503141	Q96IG2	FXL20	F-box/LRR-repeat protein 20	RecName: Full=F-box/LRR-repeat protein 20; AltName: Full=F-box and leucine-rich repeat protein 20; AltName: Full=F-box/LRR-repeat protein 2-like	3.67	2	2	2	2	436	48.3915	7.48877	0	8.02467	0	8.40672	0	0	0	0	4.10785	4.7459	1.15532	0	0	0	1000	0.134148	9.96578
41688619	Q14671	PUM1	Pumilio homolog 1	RecName: Full=Pumilio homolog 1; Short=HsPUM; Short=Pumilio-1	1.43	1	1	2	2	1186	126.395	6.84424	0	2.95005	0	3.0905	0	0	0	0	1.51014	1.7447	1.15532	0	0	0	1000	0.134148	9.96578
74734542	Q9NVR0	KLH11	Kelch-like protein 11	RecName: Full=Kelch-like protein 11; Flags: Precursor	2.26	1	1	1	2	708	80.0966	6.16357	0	4.94175	0	5.17702	0	0	0	0	2.52969	2.92261	1.15532	0	0	0	1000	0.134148	9.96578
34098716	Q9HBF4	ZFYV1	Zinc finger FYVE domain-containing protein 1	RecName: Full=Zinc finger FYVE domain-containing protein 1; AltName: Full=Double FYVE-containing protein 1; AltName: Full=SR3; AltName: Full=Tandem FYVE fingers-1	1.42	1	1	1	2	777	87.1198	7.41553	5.23311	0	0	4.71728	0	0	0	0	2.4876	2.88014	1.1578	0	0	0	1000	0.134836	9.96578
41688801	Q9NWX5	ASB6	Ankyrin repeat and SOCS box protein 6	RecName: Full=Ankyrin repeat and SOCS box protein 6; Short=ASB-6	2.38	1	1	1	2	421	47.1062	6.01123	9.65827	0	0	8.70625	0	0	0	0	4.59113	5.31561	1.1578	0	0	0	1000	0.134836	9.96578
160261727	Q9ULE0	WWC3	Protein WWC3	RecName: Full=Protein WWC3	1.92	1	2	2	2	1092	122.6	6.3667	3.72356	0	0	3.35653	0	0	0	0	1.77002	2.04933	1.1578	0	0	0	1000	0.134836	9.96578
90103520	Q9P2K3	RCOR3	REST corepressor 3	RecName: Full=REST corepressor 3	3.03	1	1	1	2	495	55.5471	8.26514	8.2144	0	0	7.40471	0	0	0	0	3.90478	4.52095	1.1578	0	0	0	1000	0.134836	9.96578
74747199	Q5VV42	CDKAL	Threonylcarbamoyladenosine tRNA methylthiotransferase	RecName: Full=Threonylcarbamoyladenosine tRNA methylthiotransferase; AltName: Full=CDK5 regulatory subunit-associated protein 1-like 1; AltName: Full=tRNA-t(6)A37 methylthiotransferase	4.49	1	2	2	2	579	65.0701	7.45947	7.02268	0	0	6.33045	0	0	0	0	3.33828	3.86506	1.1578	0	0	0	1000	0.134836	9.96578
47117604	Q8WTW4	NPRL2	Nitrogen permease regulator 2-like protein	RecName: Full=Nitrogen permease regulator 2-like protein; Short=NPR2-like protein; AltName: Full=Gene 21 protein; Short=G21 protein; AltName: Full=Tumor suppressor candidate 4	4.47	1	1	1	2	380	43.6304	6.52197	10.7003	0	0	9.6456	0	0	0	0	5.08649	5.88913	1.1578	0	0	0	1000	0.134836	9.96578
74753314	Q9UGC7	RF1ML	Peptide chain release factor 1-like	RecName: Full=Peptide chain release factor 1-like, mitochondrial; AltName: Full=Mitochondrial translational release factor 1-like; AltName: Full=mtRF1a; Flags: Precursor	6.05	1	1	1	2	380	43.5728	8.33838	10.7003	0	0	9.6456	0	0	0	0	5.08649	5.88913	1.1578	0	0	0	1000	0.134836	9.96578
20141346	P22557	HEM0	5-aminolevulinate synthase	RecName: Full=5-aminolevulinate synthase, erythroid-specific, mitochondrial; Short=ALAS-E; AltName: Full=5-aminolevulinic acid synthase 2; AltName: Full=Delta-ALA synthase 2; AltName: Full=Delta-aminolevulinate synthase 2; Flags: Precursor	1.87	1	1	1	2	587	64.5918	8.11865	6.92697	0	0	6.24417	0	0	0	0	3.29279	3.81238	1.1578	0	0	0	1000	0.134836	9.96578
74735587	O95379	TFIP8	Tumor necrosis factor alpha-induced protein 8	RecName: Full=Tumor necrosis factor alpha-induced protein 8; Short=TNF alpha-induced protein 8; AltName: Full=Head and neck tumor and metastasis-related protein; AltName: Full=MDC-3.13; AltName: Full=NF-kappa-B-inducible DED-containing protein; Short=NDED; AltName: Full=SCC-S2; AltName: Full=TNF-induced protein GG2-1	3.03	1	1	1	2	198	22.9889	7.92822	20.536	0	0	18.5118	0	0	0	0	9.76194	11.3024	1.1578	0	0	0	1000	0.134836	9.96578
73917735	Q7LBR1	CHM1B	Charged multivesicular body protein 1b	RecName: Full=Charged multivesicular body protein 1b; AltName: Full=CHMP1.5; AltName: Full=Chromatin-modifying protein 1b; Short=CHMP1b; AltName: Full=Vacuolar protein sorting-associated protein 46-2; Short=Vps46-2; Short=hVps46-2	4.02	1	1	1	2	199	22.0952	8.104	20.4328	0	0	18.4187	0	0	0	0	9.71289	11.2456	1.1578	0	0	0	1000	0.134836	9.96578
147744558	P12724	ECP	Eosinophil cationic protein	RecName: Full=Eosinophil cationic protein; Short=ECP; AltName: Full=Ribonuclease 3; Short=RNase 3; Flags: Precursor	16.88	1	2	2	2	160	18.3733	10.0229	25.4133	0	0	22.9083	0	0	0	0	12.0804	13.9867	1.1578	0	0	0	1000	0.134836	9.96578
20139728	Q9H1D9	RPC6	DNA-directed RNA polymerase III subunit RPC6	RecName: Full=DNA-directed RNA polymerase III subunit RPC6; Short=RNA polymerase III subunit C6; AltName: Full=DNA-directed RNA polymerase III subunit F; AltName: Full=RNA polymerase III 39 kDa subunit; Short=RPC39	7.91	1	2	2	2	316	35.6611	6.11279	12.8675	0	0	11.5991	0	0	0	0	6.11666	7.08187	1.1578	0	0	0	1000	0.134836	9.96578
20978413	Q9Y5P4	C43BP	Collagen type IV alpha-3-binding protein	RecName: Full=Collagen type IV alpha-3-binding protein; AltName: Full=Ceramide transfer protein; Short=hCERT; AltName: Full=Goodpasture antigen-binding protein; Short=GPBP; AltName: Full=START domain-containing protein 11; Short=StARD11; AltName: Full=StAR-related lipid transfer protein 11	9.62	1	3	3	4	624	70.7907	5.47803	13.0325	0	0	11.7479	0	0	0	0	6.19508	7.17266	1.1578	0	0	0	1000	0.134836	9.96578
28558769	P51693	APLP1	Amyloid-like protein 1	RecName: Full=Amyloid-like protein 1; Short=APLP; Short=APLP-1; Contains: RecName: Full=C30; Flags: Precursor	7.08	1	3	3	6	650	72.1312	5.79541	18.7668	0	0	16.9169	0	0	0	0	8.92091	10.3286	1.1578	0	0	0	1000	0.134836	9.96578
2498355	Q13158	FADD	FAS-associated death domain protein	RecName: Full=Protein FADD; AltName: Full=FAS-associated death domain protein; AltName: Full=FAS-associating death domain-containing protein; AltName: Full=Growth-inhibiting gene 3 protein; AltName: Full=Mediator of receptor induced toxicity	12.5	1	1	1	2	208	23.2648	5.69385	19.5487	0	0	17.6218	0	0	0	0	9.29262	10.759	1.1578	0	0	0	1000	0.134836	9.96578
17366148	O14713	ITBP1	Integrin beta-1-binding protein 1	RecName: Full=Integrin beta-1-binding protein 1; AltName: Full=Integrin cytoplasmic domain-associated protein 1; Short=ICAP-1	6.5	1	1	1	2	200	21.7689	6.34131	20.3306	0	0	18.3266	0	0	0	0	9.66432	11.1893	1.1578	0	0	0	1000	0.134836	9.96578
55977780	P23610	F8I2	Factor VIII intron 22 protein	RecName: Full=Factor VIII intron 22 protein; AltName: Full=CpG island protein	7.55	1	1	1	2	371	39.0785	6.84424	10.9599	0	0	9.87959	0	0	0	0	5.20988	6.03199	1.1578	0	0	0	1000	0.134836	9.96578
30580522	Q96A49	SYAP1	Synapse-associated protein 1	RecName: Full=Synapse-associated protein 1	9.94	1	2	2	2	352	39.9089	4.52588	11.5515	0	0	10.4129	0	0	0	0	5.49109	6.35759	1.1578	0	0	0	1000	0.134836	9.96578
74731769	Q96FZ2	HMCES	Embryonic stem cell-specific 5-hydroxymethylcytosine-binding protein	RecName: Full=UPF0361 protein C3orf37	2.54	1	1	1	2	354	40.5492	8.14795	11.4862	0	0	10.354	0	0	0	0	5.46007	6.32167	1.1578	0	0	0	1000	0.134836	9.96578
88984537	Q7Z3B1	NEGR1	Neuronal growth regulator 1	RecName: Full=Neuronal growth regulator 1; AltName: Full=IgLON family member 4; Flags: Precursor	3.67	1	1	1	2	354	38.6943	6.21436	11.4862	0	0	10.354	0	0	0	0	5.46007	6.32167	1.1578	0	0	0	1000	0.134836	9.96578
52783434	P84157	MXRA7	Matrix-remodeling-associated protein 7	RecName: Full=Matrix-remodeling-associated protein 7; AltName: Full=Transmembrane anchor protein 1	14.22	1	1	1	2	204	21.4524	4.25928	19.932	0	0	17.9673	0	0	0	0	9.47483	10.97	1.1578	0	0	0	1000	0.134836	9.96578
215273958	Q96MW5	COG8	Conserved oligomeric Golgi complex subunit 8	RecName: Full=Conserved oligomeric Golgi complex subunit 8; Short=COG complex subunit 8; AltName: Full=Component of oligomeric Golgi complex 8	10.29	1	5	5	6	612	68.3803	5.19873	19.932	0	0	17.9673	0	0	0	0	9.47483	10.97	1.1578	0	0	0	1000	0.134836	9.96578
51338657	P62875	RPAB5	DNA-directed RNA polymerases I	RecName: Full=DNA-directed RNA polymerases I, II, and III subunit RPABC5; Short=RNA polymerases I, II, and III subunit ABC5; AltName: Full=DNA-directed RNA polymerase III subunit L; AltName: Full=RNA polymerase II 7.6 kDa subunit; Short=RPB7.6; AltName: Full=RPB10 homolog	29.85	1	2	2	2	67	7.63999	7.76709	60.6885	0	0	54.7064	0	0	0	0	28.8487	33.401	1.1578	0	0	0	1000	0.134836	9.96578
74750410	Q86U90	YRDC	YrdC domain-containing protein	RecName: Full=YrdC domain-containing protein, mitochondrial; AltName: Full=Dopamine receptor-interacting protein 3; AltName: Full=Ischemia/reperfusion-inducible protein homolog; Short=hIRIP; Flags: Precursor	9.68	1	2	2	4	279	29.3093	8.57275	29.1479	0	0	26.2748	0	0	0	0	13.8557	16.0421	1.1578	0	0	0	1000	0.134836	9.96578
61252592	Q8WW43	APH1B	Gamma-secretase subunit APH-1B	RecName: Full=Gamma-secretase subunit APH-1B; Short=APH-1b; AltName: Full=Aph-1beta; AltName: Full=Presenilin-stabilization factor-like	4.67	1	1	1	4	257	28.4411	9.05615	31.643	0	0	28.524	0	0	0	0	15.0417	17.4153	1.1578	0	0	0	1000	0.134836	9.96578
117949798	Q8NE00	TM104	Transmembrane protein 104	RecName: Full=Transmembrane protein 104	4.44	1	2	2	2	496	55.6424	7.1958	8.19784	0	0	7.38978	0	0	0	0	3.8969	4.51183	1.1578	0	0	0	1000	0.134836	9.96578
74734719	Q9NZ53	PDXL2	Podocalyxin-like protein 2	RecName: Full=Podocalyxin-like protein 2; AltName: Full=Endoglycan; Flags: Precursor	2.31	1	1	1	8	605	65.0356	4.33545	26.8835	0	0	24.2336	0	0	0	0	12.7793	14.7958	1.1578	0	0	0	1000	0.134836	9.96578
27734570	P81877	SSBP2	Single-stranded DNA-binding protein 2	RecName: Full=Single-stranded DNA-binding protein 2; AltName: Full=Sequence-specific single-stranded-DNA-binding protein 2	2.77	3	1	1	2	361	37.8027	6.63916	11.2635	0	0	10.1533	0	0	0	0	5.3542	6.19909	1.1578	0	0	0	1000	0.134836	9.96578
91208025	Q6NUS6	TECT3	Tectonic-3	RecName: Full=Tectonic-3; Flags: Precursor	1.32	1	1	1	2	607	66.1143	8.20654	6.69873	0	0	6.03843	0	0	0	0	3.18429	3.68677	1.1578	0	0	0	1000	0.134836	9.96578
296452897	Q9BW04	SARG	Specifically androgen-regulated gene protein	RecName: Full=Specifically androgen-regulated gene protein	2.5	1	1	1	2	601	63.9254	8.6167	6.76561	0	0	6.09872	0	0	0	0	3.21608	3.72358	1.1578	0	0	0	1000	0.134836	9.96578
296439470	Q8N568	DCLK2	Serine/threonine-protein kinase DCLK2	RecName: Full=Serine/threonine-protein kinase DCLK2; AltName: Full=CaMK-like CREB regulatory kinase 2; Short=CL2; Short=CLICK-II; Short=CLICK2; AltName: Full=Doublecortin domain-containing protein 3B; AltName: Full=Doublecortin-like and CAM kinase-like 2; AltName: Full=Doublecortin-like kinase 2	3.92	1	1	2	4	766	83.5535	8.33838	10.6165	0	0	9.57005	0	0	0	0	5.04664	5.843	1.1578	0	0	0	1000	0.134836	9.96578
6016432	O15212	PFD6	Prefoldin subunit 6	RecName: Full=Prefoldin subunit 6; AltName: Full=Protein Ke2	9.3	1	1	1	2	129	14.5738	8.88037	31.5204	0	0	28.4134	0	0	0	0	14.9834	17.3478	1.1578	0	0	0	1000	0.134836	9.96578
12643659	O95249	GOSR1	Golgi SNAP receptor complex member 1	RecName: Full=Golgi SNAP receptor complex member 1; AltName: Full=28 kDa Golgi SNARE protein; AltName: Full=28 kDa cis-Golgi SNARE p28; Short=GOS-28	15.2	1	3	3	12	250	28.5946	9.42236	97.5871	0	0	87.9679	0	0	0	0	46.3888	53.7089	1.1578	0	0	0	1000	0.134836	9.96578
12643879	Q9UET6	TRM7	Putative tRNA (cytidine(32)/guanosine(34)-2'-O)-methyltransferase	RecName: Full=Putative tRNA (cytidine(32)/guanosine(34)-2'-O)-methyltransferase; AltName: Full=2'-O-ribose RNA methyltransferase TRM7 homolog; AltName: Full=Protein ftsJ homolog 1	4.86	1	1	1	2	329	36.0561	5.69385	12.3591	0	0	11.1408	0	0	0	0	5.87497	6.80204	1.1578	0	0	0	1000	0.134836	9.96578
33112671	Q99417	MYCBP	C-Myc-binding protein	RecName: Full=C-Myc-binding protein; AltName: Full=Associate of Myc 1; Short=AMY-1	10.68	1	1	1	2	103	11.9593	5.90967	39.477	0	0	35.5857	0	0	0	0	18.7657	21.7269	1.1578	0	0	0	1000	0.134836	9.96578
1730219	P50150	GBG4	Guanine nucleotide-binding protein G(I)/G(S)/G(O) subunit gamma-4	RecName: Full=Guanine nucleotide-binding protein G(I)/G(S)/G(O) subunit gamma-4; Flags: Precursor	44	1	3	3	6	75	8.38319	7.07861	162.645	0	0	146.613	0	0	0	0	77.3146	89.5148	1.1578	0	0	0	1000	0.134836	9.96578
74739631	O75794	CD123	Cell division cycle protein 123 homolog	RecName: Full=Cell division cycle protein 123 homolog; Short=Protein D123; AltName: Full=HT-1080; AltName: Full=PZ32	2.98	1	1	1	2	336	39.1102	4.80518	12.1016	0	0	10.9087	0	0	0	0	5.75257	6.66033	1.1578	0	0	0	1000	0.134836	9.96578
74725006	Q9GZM8	NDEL1	Nuclear distribution protein nudE-like 1	RecName: Full=Nuclear distribution protein nudE-like 1; Short=Protein Nudel; AltName: Full=Mitosin-associated protein 1	3.48	2	1	1	2	345	38.3515	5.23682	11.7859	0	0	10.6241	0	0	0	0	5.60251	6.48658	1.1578	0	0	0	1000	0.134836	9.96578
6136451	O43504	LTOR5	Ragulator complex protein LAMTOR5	RecName: Full=Ragulator complex protein LAMTOR5; AltName: Full=Hepatitis B virus X-interacting protein; Short=HBV X-interacting protein; Short=HBX-interacting protein; AltName: Full=Late endosomal/lysosomal adaptor and MAPK and MTOR activator 5	21.98	1	1	1	2	91	9.60772	4.86865	44.6827	0	0	40.2783	0	0	0	0	21.2403	24.592	1.1578	0	0	0	1000	0.134836	9.96578
20140913	Q9UPQ8	DOLK	Dolichol kinase	RecName: Full=Dolichol kinase; AltName: Full=Transmembrane protein 15	1.86	1	1	1	2	538	59.2289	8.60205	7.55786	0	0	6.81288	0	0	0	0	3.59269	4.15961	1.1578	0	0	0	1000	0.134836	9.96578
114688	P18859	ATP5J	ATP synthase-coupling factor 6	RecName: Full=ATP synthase-coupling factor 6, mitochondrial; Short=ATPase subunit F6; Flags: Precursor	17.59	1	1	1	2	108	12.5796	9.5249	37.6493	0	0	33.9382	0	0	0	0	17.8969	20.721	1.1578	0	0	0	1000	0.134836	9.96578
71658801	Q8ND76	CCNY	Cyclin-Y	RecName: Full=Cyclin-Y; Short=Cyc-Y; AltName: Full=Cyclin box protein 1; AltName: Full=Cyclin fold protein 1; AltName: Full=cyclin-X	17.6	3	4	4	8	341	39.3119	7.1958	47.6965	0	0	42.9951	0	0	0	0	22.6729	26.2507	1.1578	0	0	0	1000	0.134836	9.96578
130304	P02776	PLF4	Platelet factor 4	RecName: Full=Platelet factor 4; Short=PF-4; AltName: Full=C-X-C motif chemokine 4; AltName: Full=Iroplact; AltName: Full=Oncostatin-A; Contains: RecName: Full=Platelet factor 4, short form; Flags: Precursor	8.91	2	1	1	2	101	10.8379	8.6167	40.2587	0	0	36.2904	0	0	0	0	19.1373	22.1571	1.1578	0	0	0	1000	0.134836	9.96578
74730902	Q8WVX9	FACR1	Fatty acyl-CoA reductase 1	RecName: Full=Fatty acyl-CoA reductase 1; AltName: Full=Male sterility domain-containing protein 2	3.5	1	1	2	2	515	59.3188	9.17334	7.8954	0	0	7.11714	0	0	0	0	3.75314	4.34538	1.1578	0	0	0	1000	0.134836	9.96578
146334837	Q8N0V3	RBFA	Putative ribosome-binding factor A	RecName: Full=Putative ribosome-binding factor A, mitochondrial; Flags: Precursor	5.83	1	1	1	2	343	38.3352	7.85498	11.8546	0	0	10.6861	0	0	0	0	5.63517	6.5244	1.1578	0	0	0	1000	0.134836	9.96578
6226190	O43752	STX6	Syntaxin-6	RecName: Full=Syntaxin-6	4.31	1	1	1	2	255	29.1578	4.93213	15.9456	0	0	14.3738	0	0	0	0	7.57986	8.77596	1.1578	0	0	0	1000	0.134836	9.96578
74719452	Q9NXF7	DCA16	DDB1- and CUL4-associated factor 16	RecName: Full=DDB1- and CUL4-associated factor 16	12.5	1	2	2	2	216	24.178	6.03662	18.8247	0	0	16.9691	0	0	0	0	8.94845	10.3605	1.1578	0	0	0	1000	0.134836	9.96578
74730719	Q8WUJ1	NEUFC	Neuferricin	RecName: Full=Neuferricin; AltName: Full=Cytochrome b5 domain-containing protein 2; Flags: Precursor	6.06	1	1	1	2	264	28.6713	8.39697	15.402	0	0	13.8838	0	0	0	0	7.32146	8.47678	1.1578	0	0	0	1000	0.134836	9.96578
74750103	Q7Z4R8	CF120	UPF0669 protein C6orf120	RecName: Full=UPF0669 protein C6orf120; Flags: Precursor	14.14	1	1	1	2	191	20.7594	4.84326	21.2886	0	0	19.1902	0	0	0	0	10.1197	11.7166	1.1578	0	0	0	1000	0.134836	9.96578
296453071	P52742	ZN135	Zinc finger protein 135	RecName: Full=Zinc finger protein 135; AltName: Full=Zinc finger protein 61; AltName: Full=Zinc finger protein 78-like 1	4.56	1	1	1	2	658	75.2134	8.14795	6.17953	0	0	5.57041	0	0	0	0	2.93748	3.40102	1.1578	0	0	0	1000	0.134836	9.96578
1706745	P49913	CAMP	Cathelicidin antimicrobial peptide	RecName: Full=Cathelicidin antimicrobial peptide; AltName: Full=18 kDa cationic antimicrobial protein; Short=CAP-18; Short=hCAP-18; Contains: RecName: Full=Antibacterial protein FALL-39; AltName: Full=FALL-39 peptide antibiotic; Contains: RecName: Full=Antibacterial protein LL-37; Flags: Precursor	5.29	1	1	1	2	170	19.2892	9.40771	23.9184	0	0	21.5608	0	0	0	0	11.3698	13.1639	1.1578	0	0	0	1000	0.134836	9.96578
74731704	Q96FH0	MF2NB	Protein MEF2BNB	RecName: Full=Protein MEF2BNB; AltName: Full=MEF2B neighbor gene protein	26.05	1	2	2	2	119	13.3946	5.79541	34.1692	0	0	30.8011	0	0	0	0	16.2426	18.8056	1.1578	0	0	0	1000	0.134836	9.96578
13124550	O43291	SPIT2	Kunitz-type protease inhibitor 2	RecName: Full=Kunitz-type protease inhibitor 2; AltName: Full=Hepatocyte growth factor activator inhibitor type 2; Short=HAI-2; AltName: Full=Placental bikunin; Flags: Precursor	13.49	1	3	3	8	252	28.2098	8.29443	64.5417	0	0	58.1798	0	0	0	0	30.6804	35.5217	1.1578	0	0	0	1000	0.134836	9.96578
74734015	Q9H9H4	VP37B	Vacuolar protein sorting-associated protein 37B	RecName: Full=Vacuolar protein sorting-associated protein 37B; Short=hVps37B; AltName: Full=ESCRT-I complex subunit VPS37B	7.72	1	2	2	2	285	31.2875	7.34229	14.2671	0	0	12.8608	0	0	0	0	6.78198	7.85218	1.1578	0	0	0	1000	0.134836	9.96578
300669687	Q9ULR0	ISY1	Pre-mRNA-splicing factor ISY1 homolog	RecName: Full=Pre-mRNA-splicing factor ISY1 homolog	4.91	1	1	1	2	285	32.9719	5.17334	14.2671	0	0	12.8608	0	0	0	0	6.78198	7.85218	1.1578	0	0	0	1000	0.134836	9.96578
215274156	P16260	GDC	Graves disease carrier protein	RecName: Full=Graves disease carrier protein; Short=GDC; AltName: Full=Graves disease autoantigen; Short=GDA; AltName: Full=Mitochondrial solute carrier protein homolog; AltName: Full=Solute carrier family 25 member 16	6.33	1	2	2	2	332	36.1997	9.84717	12.2474	0	0	11.0401	0	0	0	0	5.82188	6.74057	1.1578	0	0	0	1000	0.134836	9.96578
317373403	Q96CV9	OPTN	Optineurin	RecName: Full=Optineurin; AltName: Full=E3-14.7K-interacting protein; AltName: Full=FIP-2; AltName: Full=Huntingtin yeast partner L; AltName: Full=Huntingtin-interacting protein 7; Short=HIP-7; AltName: Full=Huntingtin-interacting protein L; AltName: Full=NEMO-related protein; AltName: Full=Optic neuropathy-inducing protein; AltName: Full=Transcription factor IIIA-interacting protein; Short=TFIII…	4.51	1	2	2	4	577	65.8802	5.23682	14.094	0	0	12.7048	0	0	0	0	6.6997	7.75691	1.1578	0	0	0	1000	0.134836	9.96578
74761871	Q9P291	ARMX1	Armadillo repeat-containing X-linked protein 1	RecName: Full=Armadillo repeat-containing X-linked protein 1; AltName: Full=ARM protein lost in epithelial cancers on chromosome X 1; Short=Protein ALEX1	9.71	1	5	5	6	453	49.1496	9.21729	26.928	0	0	24.2737	0	0	0	0	12.8004	14.8203	1.1578	0	0	0	1000	0.134836	9.96578
160358715	A0PK00	T120B	Transmembrane protein 120B	RecName: Full=Transmembrane protein 120B	5.6	1	1	1	2	339	40.2198	8.89502	11.9945	0	0	10.8122	0	0	0	0	5.70167	6.60139	1.1578	0	0	0	1000	0.134836	9.96578
74733630	Q9H7E9	CH033	UPF0488 protein C8orf33	RecName: Full=UPF0488 protein C8orf33	6.99	1	1	1	2	229	24.9769	9.94971	17.756	0	0	16.0058	0	0	0	0	8.44046	9.77236	1.1578	0	0	0	1000	0.134836	9.96578
74761533	Q9H8M7	F188A	Protein FAM188A	RecName: Full=Protein FAM188A; AltName: Full=Dermal papilla-derived protein 5; AltName: Full=Protein CARP	7.87	1	2	2	2	445	49.6925	4.76709	9.13737	0	0	8.23669	0	0	0	0	4.34352	5.02892	1.1578	0	0	0	1000	0.134836	9.96578
116242802	Q14849	STAR3	StAR-related lipid transfer protein 3	RecName: Full=StAR-related lipid transfer protein 3; AltName: Full=Metastatic lymph node gene 64 protein; Short=MLN 64; AltName: Full=Protein CAB1; AltName: Full=START domain-containing protein 3; Short=StARD3	6.29	1	2	2	2	445	50.4706	8.36768	9.13737	0	0	8.23669	0	0	0	0	4.34352	5.02892	1.1578	0	0	0	1000	0.134836	9.96578
126471	P23469	PTPRE	Receptor-type tyrosine-protein phosphatase epsilon	RecName: Full=Receptor-type tyrosine-protein phosphatase epsilon; Short=Protein-tyrosine phosphatase epsilon; Short=R-PTP-epsilon; Flags: Precursor	1.14	1	1	1	2	700	80.59	7.02002	5.80876	0	0	5.23618	0	0	0	0	2.76124	3.19696	1.1578	0	0	0	1000	0.134836	9.96578
74729509	Q8N8R5	CB069	UPF0565 protein C2orf69	RecName: Full=UPF0565 protein C2orf69; Flags: Precursor	4.16	1	1	1	2	385	43.4206	8.08936	10.5614	0	0	9.52034	0	0	0	0	5.02043	5.81265	1.1578	0	0	0	1000	0.134836	9.96578
158563846	Q8N490	PNKD	Probable hydrolase PNKD	RecName: Full=Probable hydrolase PNKD; AltName: Full=Myofibrillogenesis regulator 1; Short=MR-1; AltName: Full=Paroxysmal nonkinesiogenic dyskinesia protein; AltName: Full=Trans-activated by hepatitis C virus core protein 2	2.34	1	1	1	2	385	42.849	9.08545	10.5614	0	0	9.52034	0	0	0	0	5.02043	5.81265	1.1578	0	0	0	1000	0.134836	9.96578
59797902	O75629	CREG1	Protein CREG1	RecName: Full=Protein CREG1; AltName: Full=Cellular repressor of E1A-stimulated genes 1; Flags: Precursor	9.55	1	1	1	2	220	24.0593	7.59131	18.4824	0	0	16.6606	0	0	0	0	8.78575	10.1721	1.1578	0	0	0	1000	0.134836	9.96578
74718524	Q9H6K5	YS027	Putative uncharacterized protein FLJ22184	RecName: Full=Putative uncharacterized protein FLJ22184	3.25	1	1	1	2	616	60.0019	4.90674	6.60086	0	0	5.95021	0	0	0	0	3.13777	3.63291	1.1578	0	0	0	1000	0.134836	9.96578
121942584	Q3KQU3	MA7D1	MAP7 domain-containing protein 1	RecName: Full=MAP7 domain-containing protein 1; AltName: Full=Arginine/proline-rich coiled-coil domain-containing protein 1; AltName: Full=Proline/arginine-rich coiled-coil domain-containing protein 1	6.3	1	2	2	2	841	92.7641	10.1108	4.83488	0	0	4.3583	0	0	0	0	2.29829	2.66096	1.1578	0	0	0	1000	0.134836	9.96578
327478557	A1L4H1	SRCRL	Soluble scavenger receptor cysteine-rich domain-containing protein SSC5D	RecName: Full=Soluble scavenger receptor cysteine-rich domain-containing protein SSC5D; AltName: Full=Soluble scavenger protein with 5 SRCR domains; Short=SSc5D; Flags: Precursor	1.97	1	2	2	2	1573	165.639	6.12549	2.58495	0	0	2.33015	0	0	0	0	1.22878	1.42268	1.1578	0	0	0	1000	0.134836	9.96578
729856	P41236	IPP2	Protein phosphatase inhibitor 2	RecName: Full=Protein phosphatase inhibitor 2; Short=IPP-2	7.32	2	1	1	2	205	23.0009	4.7417	19.8348	0	0	17.8797	0	0	0	0	9.42861	10.9164	1.1578	0	0	0	1000	0.134836	9.96578
308153589	O14782	KIF3C	Kinesin-like protein KIF3C	RecName: Full=Kinesin-like protein KIF3C	7.31	1	1	3	4	793	89.3707	8.22119	10.2551	0	0	9.24421	0	0	0	0	4.87482	5.64406	1.1578	0	0	0	1000	0.134836	9.96578
37537965	Q8TDX7	NEK7	Serine/threonine-protein kinase Nek7	RecName: Full=Serine/threonine-protein kinase Nek7; AltName: Full=Never in mitosis A-related kinase 7; Short=NimA-related protein kinase 7	5.3	2	1	1	2	302	34.5284	8.25049	13.464	0	0	12.1369	0	0	0	0	6.40021	7.41017	1.1578	0	0	0	1000	0.134836	9.96578
74733193	Q9BU89	DOHH	Deoxyhypusine hydroxylase	RecName: Full=Deoxyhypusine hydroxylase; Short=hDOHH; AltName: Full=Deoxyhypusine dioxygenase; AltName: Full=Deoxyhypusine monooxygenase; AltName: Full=HEAT-like repeat-containing protein 1	4.3	1	1	1	2	302	32.8835	4.83057	13.464	0	0	12.1369	0	0	0	0	6.40021	7.41017	1.1578	0	0	0	1000	0.134836	9.96578
74752622	Q9H3S5	PIGM	GPI mannosyltransferase 1	RecName: Full=GPI mannosyltransferase 1; AltName: Full=GPI mannosyltransferase I; Short=GPI-MT-I; AltName: Full=Phosphatidylinositol-glycan biosynthesis class M protein; Short=PIG-M	6.62	1	2	2	2	423	49.4271	9.11475	9.6126	0	0	8.66508	0	0	0	0	4.56942	5.29047	1.1578	0	0	0	1000	0.134836	9.96578
22002027	Q9Y6I9	TX264	Testis-expressed sequence 264 protein	RecName: Full=Testis-expressed sequence 264 protein; AltName: Full=Putative secreted protein Zsig11; Flags: Precursor	4.47	1	1	1	2	313	34.167	4.85596	12.9908	0	0	11.7103	0	0	0	0	6.17529	7.14974	1.1578	0	0	0	1000	0.134836	9.96578
13124704	Q14457	BECN1	Beclin-1	RecName: Full=Beclin-1; AltName: Full=Coiled-coil myosin-like BCL2-interacting protein; AltName: Full=Protein GT197	6.67	1	2	2	2	450	51.8634	4.89404	9.03584	0	0	8.14518	0	0	0	0	4.29526	4.97304	1.1578	0	0	0	1000	0.134836	9.96578
288558824	P22670	RFX1	MHC class II regulatory factor RFX1	RecName: Full=MHC class II regulatory factor RFX1; AltName: Full=Enhancer factor C; Short=EF-C; AltName: Full=Regulatory factor X 1; Short=RFX; AltName: Full=Transcription factor RFX1	3.47	1	2	2	2	979	104.693	6.29053	4.15335	0	0	3.74395	0	0	0	0	1.97433	2.28587	1.1578	0	0	0	1000	0.134836	9.96578
212276488	Q70CQ2	UBP34	Ubiquitin carboxyl-terminal hydrolase 34	RecName: Full=Ubiquitin carboxyl-terminal hydrolase 34; AltName: Full=Deubiquitinating enzyme 34; AltName: Full=Ubiquitin thioesterase 34; AltName: Full=Ubiquitin-specific-processing protease 34	0.45	1	1	1	2	3546	403.973	5.8208	1.14668	0	0	1.03365	0	0	0	0	0.545083	0.631097	1.1578	0	0	0	1000	0.134836	9.96578
150421676	Q96PV0	SYGP1	Ras/Rap GTPase-activating protein SynGAP	RecName: Full=Ras/Rap GTPase-activating protein SynGAP; AltName: Full=Neuronal RasGAP; AltName: Full=Synaptic Ras GTPase-activating protein 1; Short=Synaptic Ras-GAP 1	0.45	1	1	1	2	1343	148.191	8.98291	3.02765	0	0	2.72921	0	0	0	0	1.43921	1.66632	1.1578	0	0	0	1000	0.134836	9.96578
296453077	Q68DK2	ZFY26	Zinc finger FYVE domain-containing protein 26	RecName: Full=Zinc finger FYVE domain-containing protein 26; AltName: Full=FYVE domain-containing centrosomal protein; Short=FYVE-CENT; AltName: Full=Spastizin	0.91	1	1	1	2	2539	284.395	6.39209	1.60147	0	0	1.44361	0	0	0	0	0.76127	0.881398	1.1578	0	0	0	1000	0.134836	9.96578
294862532	O15197	EPHB6	Ephrin type-B receptor 6	RecName: Full=Ephrin type-B receptor 6; AltName: Full=HEP; AltName: Full=Tyrosine-protein kinase-defective receptor EPH-6; Flags: Precursor	1.37	1	1	1	2	1021	110.63	6.65381	3.9825	0	3.49163	0	0	0	0	0	1.86853	2.16688	1.15967	0	0	0	1000	0.135356	9.96578
13124442	O43490	PROM1	Prominin-1	RecName: Full=Prominin-1; AltName: Full=Antigen AC133; AltName: Full=Prominin-like protein 1; AltName: CD_antigen=CD133; Flags: Precursor	6.13	1	2	2	2	865	97.1401	7.26904	4.70073	0	4.12134	0	0	0	0	0	2.20552	2.55767	1.15967	0	0	0	1000	0.135356	9.96578
224471892	Q6P4Q7	CNNM4	Metal transporter CNNM4	RecName: Full=Metal transporter CNNM4; AltName: Full=Ancient conserved domain-containing protein 4; AltName: Full=Cyclin-M4	2.97	1	2	2	2	775	86.5519	6.07471	5.24662	0	4.59995	0	0	0	0	0	2.46164	2.85469	1.15967	0	0	0	1000	0.135356	9.96578
73917755	Q96CF2	CHM4C	Charged multivesicular body protein 4c	RecName: Full=Charged multivesicular body protein 4c; AltName: Full=Chromatin-modifying protein 4c; Short=CHMP4c; AltName: Full=SNF7 homolog associated with Alix 3; AltName: Full=SNF7-3; Short=hSnf7-3; AltName: Full=Vacuolar protein sorting-associated protein 32-3; Short=Vps32-3; Short=hVps32-3	15.02	1	1	1	2	233	26.3944	6.07471	17.4512	0	15.3002	0	0	0	0	0	8.18786	9.49522	1.15967	0	0	0	1000	0.135356	9.96578
71152388	Q9P0P8	CF203	Uncharacterized protein C6orf203	RecName: Full=Uncharacterized protein C6orf203	6.67	1	2	2	2	240	27.9238	9.29053	16.9422	0	14.854	0	0	0	0	0	7.94905	9.21828	1.15967	0	0	0	1000	0.135356	9.96578
12643372	Q9UKW4	VAV3	Guanine nucleotide exchange factor VAV3	RecName: Full=Guanine nucleotide exchange factor VAV3; Short=VAV-3	2.83	1	2	2	2	847	97.7135	7.04932	4.80063	0	4.20892	0	0	0	0	0	2.25239	2.61203	1.15967	0	0	0	1000	0.135356	9.96578
215273885	O94933	SLIK3	SLIT and NTRK-like protein 3	RecName: Full=SLIT and NTRK-like protein 3; Flags: Precursor	1.13	1	1	1	2	977	108.865	7.37158	4.16185	0	3.64888	0	0	0	0	0	1.95268	2.26447	1.15967	0	0	0	1000	0.135356	9.96578
2833239	Q12929	EPS8	Epidermal growth factor receptor kinase substrate 8	RecName: Full=Epidermal growth factor receptor kinase substrate 8	1.95	1	1	1	2	822	91.8244	7.50342	4.94663	0	4.33693	0	0	0	0	0	2.32089	2.69147	1.15967	0	0	0	1000	0.135356	9.96578
229462801	Q96NA8	TSNA1	t-SNARE domain-containing protein 1	RecName: Full=t-SNARE domain-containing protein 1	4.87	1	2	2	2	513	55.9138	9.01221	7.92618	0	6.94924	0	0	0	0	0	3.71885	4.31264	1.15967	0	0	0	1000	0.135356	9.96578
74722250	O95996	APC2	Adenomatous polyposis coli protein 2	RecName: Full=Adenomatous polyposis coli protein 2; AltName: Full=Adenomatous polyposis coli protein-like; Short=APC-like	1.04	1	2	2	2	2303	243.799	8.82178	1.76558	0	1.54796	0	0	0	0	0	0.828386	0.960654	1.15967	0	0	0	1000	0.135356	9.96578
212276457	Q9NRQ2	PLS4	Phospholipid scramblase 4	RecName: Full=Phospholipid scramblase 4; Short=PL scramblase 4; AltName: Full=Ca(2+)-dependent phospholipid scramblase 4; AltName: Full=Cell growth-inhibiting gene 43 protein; AltName: Full=TRA1	6.38	1	2	2	2	329	36.9806	5.8208	12.3591	0	10.8357	0	0	0	0	0	5.7987	6.72458	1.15967	0	0	0	1000	0.135356	9.96578
74727971	Q8IUQ0	CLVS1	Clavesin-1	RecName: Full=Clavesin-1; AltName: Full=Cellular retinaldehyde-binding protein-like; AltName: Full=Retinaldehyde-binding protein 1-like 1	18.08	1	4	6	11	354	40.7621	7.1958	0	59.301	0	51.7702	0	0	0	0	27.7678	32.2105	1.16	0	0	0	1000	0.135447	9.96578
20139357	Q9NRR4	RNC	Ribonuclease 3	RecName: Full=Ribonuclease 3; AltName: Full=Protein Drosha; AltName: Full=Ribonuclease III; Short=RNase III; AltName: Full=p241	2.18	1	2	2	2	1374	159.214	7.86963	2.95934	2.5464	0	0	0	0	0	0	1.37644	1.59829	1.16118	0	0	0	1000	0.135775	9.96578
41017391	Q96JG8	MAGD4	Melanoma-associated antigen D4	RecName: Full=Melanoma-associated antigen D4; AltName: Full=MAGE-D4 antigen; AltName: Full=MAGE-E1 antigen	1.08	1	1	1	2	741	81.327	6.78564	5.48735	4.72167	0	0	0	0	0	0	2.55226	2.96362	1.16118	0	0	0	1000	0.135775	9.96578
61211867	Q96DT6	ATG4C	Cysteine protease ATG4C	RecName: Full=Cysteine protease ATG4C; AltName: Full=AUT-like 3 cysteine endopeptidase; AltName: Full=Autophagin-3; AltName: Full=Autophagy-related cysteine endopeptidase 3; AltName: Full=Autophagy-related protein 4 homolog C	3.71	1	1	1	2	458	52.464	5.97314	8.87801	7.63921	0	0	0	0	0	0	4.12931	4.79486	1.16118	0	0	0	1000	0.135775	9.96578
74762451	Q86UX6	ST32C	Serine/threonine-protein kinase 32C	RecName: Full=Serine/threonine-protein kinase 32C; AltName: Full=PKE; AltName: Full=Yet another novel kinase 3	4.94	1	1	1	2	486	54.9596	6.60986	8.36652	7.19909	0	0	0	0	0	0	3.8914	4.51861	1.16118	0	0	0	1000	0.135775	9.96578
74732983	Q9BSB4	ATGA1	Autophagy-related protein 101	RecName: Full=Autophagy-related protein 101	7.8	1	1	1	2	218	24.9867	6.15088	18.652	16.0493	0	0	0	0	0	0	8.67533	10.0736	1.16118	0	0	0	1000	0.135775	9.96578
6225843	O60760	HPGDS	Hematopoietic prostaglandin D synthase	RecName: Full=Hematopoietic prostaglandin D synthase; Short=H-PGDS; AltName: Full=GST class-sigma; AltName: Full=Glutathione S-transferase; AltName: Full=Glutathione-dependent PGD synthase; AltName: Full=Glutathione-requiring prostaglandin D synthase; AltName: Full=Prostaglandin-H2 D-isomerase	15.58	1	2	2	2	199	23.3289	5.84619	20.4328	17.5817	0	0	0	0	0	0	9.50363	11.0354	1.16118	0	0	0	1000	0.135775	9.96578
12643958	Q9Y679	AUP1	Ancient ubiquitous protein 1	RecName: Full=Ancient ubiquitous protein 1	6.3	1	2	2	2	476	52.9947	8.08936	8.54229	7.35033	0	0	0	0	0	0	3.97315	4.61354	1.16118	0	0	0	1000	0.135775	9.96578
123106	P05204	HMGN2	Non-histone chromosomal protein HMG-17	RecName: Full=Non-histone chromosomal protein HMG-17; AltName: Full=High mobility group nucleosome-binding domain-containing protein 2	16.67	1	1	1	4	90	9.38706	9.99365	90.3584	77.7502	0	0	0	0	0	0	42.0271	48.801	1.16118	0	0	0	1000	0.135775	9.96578
45477155	Q8WVZ9	KBTB7	Kelch repeat and BTB domain-containing protein 7	RecName: Full=Kelch repeat and BTB domain-containing protein 7	3.95	1	1	2	2	684	77.1139	5.56689	5.94463	5.11514	0	0	0	0	0	0	2.76494	3.21059	1.16118	0	0	0	1000	0.135775	9.96578
1169745	P42685	FRK	Tyrosine-protein kinase FRK	RecName: Full=Tyrosine-protein kinase FRK; AltName: Full=FYN-related kinase; AltName: Full=Nuclear tyrosine protein kinase RAK; AltName: Full=Protein-tyrosine kinase 5	4.55	4	1	2	2	505	58.2173	6.66846	8.05174	6.92823	0	0	0	0	0	0	3.74499	4.3486	1.16118	0	0	0	1000	0.135775	9.96578
74724228	Q96L33	RHOV	Rho-related GTP-binding protein RhoV	RecName: Full=Rho-related GTP-binding protein RhoV; AltName: Full=CDC42-like GTPase 2; AltName: Full=GTP-binding protein-like 2; AltName: Full=Rho GTPase-like protein ARHV; AltName: Full=Wnt-1 responsive Cdc42 homolog 2; Short=WRCH-2	4.66	2	1	1	2	236	26.2006	8.04541	17.2294	14.8252	0	0	0	0	0	0	8.01365	9.30527	1.16118	0	0	0	1000	0.135775	9.96578
55976538	Q8NHV1	GIMA7	GTPase IMAP family member 7	RecName: Full=GTPase IMAP family member 7; AltName: Full=Immunity-associated nucleotide 7 protein; Short=IAN-7	5.33	1	1	1	2	300	34.4867	6.45557	13.5538	11.6625	0	0	0	0	0	0	6.30407	7.32015	1.16118	0	0	0	1000	0.135775	9.96578
121941479	Q2M3D2	EX3L2	Exocyst complex component 3-like protein 2	RecName: Full=Exocyst complex component 3-like protein 2; AltName: Full=HBV X-transactivated gene 7 protein; AltName: Full=HBV XAg-transactivated protein 7	8.56	1	2	2	2	409	45.8301	7.7085	9.94164	8.55442	0	0	0	0	0	0	4.62401	5.3693	1.16118	0	0	0	1000	0.135775	9.96578
296452982	Q9Y4D7	PLXD1	Plexin-D1	RecName: Full=Plexin-D1; Flags: Precursor	1.04	1	1	2	2	1925	211.871	7.15186	2.11227	1.81754	0	0	0	0	0	0	0.982453	1.1408	1.16118	0	0	0	1000	0.135775	9.96578
17380446	P53370	NUDT6	Nucleoside diphosphate-linked moiety X motif 6	RecName: Full=Nucleoside diphosphate-linked moiety X motif 6; Short=Nudix motif 6; AltName: Full=Antisense basic fibroblast growth factor; AltName: Full=Protein GFG	8.86	1	2	2	2	316	35.6561	8.00146	12.8675	11.072	0	0	0	0	0	0	5.98488	6.94951	1.16118	0	0	0	1000	0.135775	9.96578
74744927	Q5T4F4	ZFY27	Protrudin	RecName: Full=Protrudin; AltName: Full=Zinc finger FYVE domain-containing protein 27	6.33	1	2	2	2	411	45.8137	5.14795	9.89326	8.51279	0	0	0	0	0	0	4.60151	5.34317	1.16118	0	0	0	1000	0.135775	9.96578
226693616	Q86TV6	TTC7B	Tetratricopeptide repeat protein 7B	RecName: Full=Tetratricopeptide repeat protein 7B; Short=TPR repeat protein 7B; AltName: Full=Tetratricopeptide repeat protein 7-like-1; Short=TPR repeat protein 7-like-1	4.03	1	2	2	2	843	94.1198	6.88818	4.8234	4.15036	0	0	0	0	0	0	2.24344	2.60503	1.16118	0	0	0	1000	0.135775	9.96578
21431807	P24386	RAE1	Rab proteins geranylgeranyltransferase component A 1	RecName: Full=Rab proteins geranylgeranyltransferase component A 1; AltName: Full=Choroideremia protein; AltName: Full=Rab escort protein 1; Short=REP-1; AltName: Full=TCD protein	2.76	1	2	2	2	653	73.4286	4.75439	6.22684	5.35797	0	0	0	0	0	0	2.8962	3.36301	1.16118	0	0	0	1000	0.135775	9.96578
160332304	O14795	UN13B	Protein unc-13 homolog B	RecName: Full=Protein unc-13 homolog B; AltName: Full=Munc13-2; Short=munc13	0.57	2	1	1	2	1591	180.564	5.98584	2.55571	2.19909	0	0	0	0	0	0	1.1887	1.38029	1.16118	0	0	0	1000	0.135775	9.96578
13124259				RecName: Full=Ras-specific guanine nucleotide-releasing factor 1; Short=Ras-GRF1; AltName: Full=Guanine nucleotide-releasing protein; Short=GNRP; AltName: Full=Ras-specific nucleotide exchange factor CDC25	3.14	1	3	3	4	1275	145.291	7.28369	6.37824	5.48825	0	0	0	0	0	0	2.96662	3.44478	1.16118	0	0	0	1000	0.135775	9.96578
156630875	P49454	CENPF	Centromere protein F	RecName: Full=Centromere protein F; Short=CENP-F; AltName: Full=AH antigen; AltName: Full=Kinetochore protein CENPF; AltName: Full=Mitosin; Flags: Precursor	0.56	1	1	2	2	3210	367.537	5.07178	1.26671	1.08996	0	0	0	0	0	0	0.589166	0.684126	1.16118	0	0	0	1000	0.135775	9.96578
24212065	Q15785	TOM34	Mitochondrial import receptor subunit TOM34	RecName: Full=Mitochondrial import receptor subunit TOM34; Short=hTom34; AltName: Full=Translocase of outer membrane 34 kDa subunit	51.13	1	11	11	35	309	34.5378	8.98291	157.908	11.3228	0	260.962	0	0	0	0	107.548	125.03	1.16255	0	0	0	1000	0.136158	9.96578
363583286	E5RJM6	ANR65	Ankyrin repeat domain-containing protein 65	RecName: Full=Ankyrin repeat domain-containing protein 65	22.06	1	6	6	9	399	41.4717	6.56592	0	43.8441	0	36.7452	0	0	0	0	20.1473	23.4439	1.16363	0	0	0	1000	0.136457	9.96578
332278179	Q9Y6I3	EPN1	Epsin-1	RecName: Full=Epsin-1; AltName: Full=EH domain-binding mitotic phosphoprotein; AltName: Full=EPS-15-interacting protein 1	11.46	2	3	3	7	576	60.2557	4.83057	21.1778	0	0	25.4537	0	0	0	0	11.6579	13.574	1.16437	0	0	0	1000	0.136664	9.96578
239938631	Q9H469	FXL15	F-box/LRR-repeat protein 15	RecName: Full=F-box/LRR-repeat protein 15; AltName: Full=F-box only protein 37	26	1	4	4	7	300	32.9774	7.44482	40.6613	0	0	48.8711	0	0	0	0	22.3831	26.0622	1.16437	0	0	0	1000	0.136664	9.96578
20178316	P10619	PPGB	Lysosomal protective protein	RecName: Full=Lysosomal protective protein; AltName: Full=Carboxypeptidase C; AltName: Full=Carboxypeptidase L; AltName: Full=Cathepsin A; AltName: Full=Protective protein cathepsin A; Short=PPCA; AltName: Full=Protective protein for beta-galactosidase; Contains: RecName: Full=Lysosomal protective protein 32 kDa chain; Contains: RecName: Full=Lysosomal protective protein 20 kDa chain; Flags: Prec…	9.17	1	4	4	7	480	54.4311	6.60986	25.4133	0	0	30.5444	0	0	0	0	13.9894	16.2889	1.16437	0	0	0	1000	0.136664	9.96578
10720276	Q99962	SH3G2	Endophilin-A1	RecName: Full=Endophilin-A1; AltName: Full=EEN-B1; AltName: Full=Endophilin-1; AltName: Full=SH3 domain protein 2A; AltName: Full=SH3 domain-containing GRB2-like protein 2	18.18	1	3	5	14	352	39.9371	5.45264	69.309	0	0	83.3029	0	0	0	0	38.153	44.4242	1.16437	0	0	0	1000	0.136664	9.96578
51316026	Q8N668	COMD1	COMM domain-containing protein 1	RecName: Full=COMM domain-containing protein 1; AltName: Full=Protein Murr1	46.32	1	5	5	7	190	21.1649	6.20166	64.202	0	0	77.1648	0	0	0	0	35.3417	41.1508	1.16437	0	0	0	1000	0.136664	9.96578
20455281	O00560	SDCB1	Syntenin-1	RecName: Full=Syntenin-1; AltName: Full=Melanoma differentiation-associated protein 9; Short=MDA-9; AltName: Full=Pro-TGF-alpha cytoplasmic domain-interacting protein 18; Short=TACIP18; AltName: Full=Scaffold protein Pbp1; AltName: Full=Syndecan-binding protein 1	27.52	1	4	4	7	298	32.4239	7.53271	40.9342	0	0	49.1991	0	0	0	0	22.5333	26.2371	1.16437	0	0	0	1000	0.136664	9.96578
37999906	Q96FV9	THOC1	THO complex subunit 1	RecName: Full=THO complex subunit 1; Short=Tho1; AltName: Full=Nuclear matrix protein p84; Short=p84N5; AltName: Full=hTREX84	8.52	1	5	5	7	657	75.6185	4.98291	18.5668	0	0	22.3156	0	0	0	0	10.2206	11.9005	1.16437	0	0	0	1000	0.136664	9.96578
50401199	Q9UI26	IPO11	Importin-11	RecName: Full=Importin-11; Short=Imp11; AltName: Full=Ran-binding protein 11; Short=RanBP11	8.31	1	5	5	7	975	112.463	5.24951	12.5112	0	0	15.0372	0	0	0	0	6.8871	8.01913	1.16437	0	0	0	1000	0.136664	9.96578
28380097	O94811	TPPP	Tubulin polymerization-promoting protein	RecName: Full=Tubulin polymerization-promoting protein; Short=TPPP; AltName: Full=25 kDa brain-specific protein; AltName: Full=TPPP/p25; AltName: Full=p24; AltName: Full=p25-alpha	40.18	1	6	6	17	219	23.6792	9.43701	167.101	0	0	133.893	0	0	0	0	75.2486	87.9409	1.16867	0	0	0	1000	0.137863	9.96578
254763433	Q9Y2D5	AKAP2	A-kinase anchor protein 2	RecName: Full=A-kinase anchor protein 2; Short=AKAP-2; AltName: Full=AKAP-KL; AltName: Full=Protein kinase A-anchoring protein 2; Short=PRKA2	8.5	1	4	4	7	859	94.6028	5.10986	0	16.2922	0	12.8009	0	0	0	0	7.27329	8.51856	1.17121	0	0	0	1000	0.138571	9.96578
21542232	O76054	S14L2	SEC14-like protein 2	RecName: Full=SEC14-like protein 2; AltName: Full=Alpha-tocopherol-associated protein; Short=TAP; Short=hTAP; AltName: Full=Squalene transfer protein; AltName: Full=Supernatant protein factor; Short=SPF	15.88	1	4	4	9	403	46.1156	7.84033	0	34.7271	44.2302	0	0	0	0	0	19.7393	23.1209	1.17131	0	0	0	1000	0.138598	9.96578
74738521	Q7L099	RUFY3	Protein RUFY3	RecName: Full=Protein RUFY3; AltName: Full=Rap2-interacting protein x; Short=RIPx; AltName: Full=Single axon-regulated protein; Short=Singar	32.84	1	11	11	25	469	52.9311	5.49072	130.047	7.46004	0	70.3368	0	0	0	0	51.9609	60.8696	1.17145	0	0	0	1000	0.138638	9.96578
71658797	Q5SQH8	CF136	Uncharacterized protein C6orf136	RecName: Full=Uncharacterized protein C6orf136	10.48	1	3	3	6	315	35.7715	8.77783	0	11.1072	11.3173	46.5439	0	0	0	0	17.2421	20.2371	1.1737	0	0	0	1000	0.139267	9.96578
74728868	Q8N4L2	TM55A	Type 2 phosphatidylinositol 4	RecName: Full=Transmembrane protein 55A; AltName: Full=PtdIns-4,5-P2 4-Ptase II; AltName: Full=Type II phosphatidylinositol 4,5-bisphosphate 4-phosphatase	34.24	1	4	4	6	257	28.0623	8.67529	0	13.6138	13.8714	57.0479	0	0	0	0	21.1333	24.8043	1.1737	0	0	0	1000	0.139267	9.96578
67462008	O95551	TYDP2	Tyrosyl-DNA phosphodiesterase 2	RecName: Full=Tyrosyl-DNA phosphodiesterase 2; Short=Tyr-DNA phosphodiesterase 2; Short=hTDP2; AltName: Full=5'-tyrosyl-DNA phosphodiesterase; Short=5'-Tyr-DNA phosphodiesterase; AltName: Full=ETS1-associated protein 2; AltName: Full=ETS1-associated protein II; Short=EAPII; AltName: Full=TRAF and TNF receptor-associated protein; AltName: Full=Tyrosyl-RNA phosphodiesterase; AltName: Full=VPg unlin…	13.54	1	4	4	6	362	40.9032	5.09717	0	9.66507	9.84795	40.5009	0	0	0	0	15.0035	17.6097	1.1737	0	0	0	1000	0.139267	9.96578
55584183	Q9NT22	EMIL3	EMILIN-3	RecName: Full=EMILIN-3; AltName: Full=EMILIN-5; AltName: Full=Elastin microfibril interface-located protein 3; Short=Elastin microfibril interfacer 3; AltName: Full=Elastin microfibril interface-located protein 5; Short=Elastin microfibril interfacer 5; Flags: Precursor	2.61	1	2	2	7	766	82.5957	7.72314	0	18.2703	13.962	0	0	0	0	0	8.05806	9.46943	1.17515	0	0	0	1000	0.139671	9.96578
74753219	Q9UBB6	NCDN	Neurochondrin	RecName: Full=Neurochondrin	16.32	1	9	9	15	729	78.8136	5.47803	22.3107	4.79939	0	50.2789	0	0	0	0	19.3472	22.7413	1.17543	0	0	0	1000	0.139749	9.96578
3024371	O00623	PEX12	Peroxisome assembly protein 12	RecName: Full=Peroxisome assembly protein 12; AltName: Full=Peroxin-12; AltName: Full=Peroxisome assembly factor 3; Short=PAF-3	7.52	1	2	2	5	359	40.7712	9.11475	22.6525	0	0	30.6295	0	0	0	0	13.3205	15.7222	1.1803	0	0	0	1000	0.141109	9.96578
21263447	Q9BRK5	CAB45	45 kDa calcium-binding protein	RecName: Full=45 kDa calcium-binding protein; Short=Cab45; AltName: Full=Stromal cell-derived factor 4; Short=SDF-4; Flags: Precursor	14.64	1	3	3	5	362	41.7805	4.85596	22.4648	0	0	30.3757	0	0	0	0	13.2101	15.5919	1.1803	0	0	0	1000	0.141109	9.96578
317373527	Q969G5	PRDBP	Protein kinase C delta-binding protein	RecName: Full=Protein kinase C delta-binding protein; AltName: Full=Cavin-3; AltName: Full=Serum deprivation response factor-related gene product that binds to C-kinase; Short=hSRBC	18.39	1	4	4	5	261	27.6845	6.43018	31.1581	0	0	42.1302	0	0	0	0	18.3221	21.6255	1.1803	0	0	0	1000	0.141109	9.96578
6685982	O95721	SNP29	Synaptosomal-associated protein 29	RecName: Full=Synaptosomal-associated protein 29; Short=SNAP-29; AltName: Full=Soluble 29 kDa NSF attachment protein; AltName: Full=Vesicle-membrane fusion protein SNAP-29	18.6	1	4	4	5	258	28.9526	5.80811	31.5204	0	0	42.6201	0	0	0	0	18.5351	21.877	1.1803	0	0	0	1000	0.141109	9.96578
215274172	O43602	DCX	Neuronal migration protein doublecortin	RecName: Full=Neuronal migration protein doublecortin; AltName: Full=Doublin; AltName: Full=Lissencephalin-X; Short=Lis-X	9.52	1	2	3	5	441	49.2864	8.95361	18.4405	0	0	24.9342	0	0	0	0	10.8437	12.7988	1.1803	0	0	0	1000	0.141109	9.96578
205491060	A8MSI8	LYRM9	LYR motif-containing protein 9	RecName: Full=LYR motif-containing protein 9	23.08	1	2	2	5	78	9.3679	9.65674	104.26	0	0	140.974	0	0	0	0	61.3085	72.3623	1.1803	0	0	0	1000	0.141109	9.96578
296434576	Q9Y6R4	M3K4	Mitogen-activated protein kinase kinase kinase 4	RecName: Full=Mitogen-activated protein kinase kinase kinase 4; AltName: Full=MAP three kinase 1; AltName: Full=MAPK/ERK kinase kinase 4; Short=MEK kinase 4; Short=MEKK 4	3.11	1	4	4	5	1608	181.57	6.31592	5.05738	0	0	6.8383	0	0	0	0	2.97392	3.51011	1.1803	0	0	0	1000	0.141109	9.96578
38257662	Q8NFJ9	BBS1	Bardet-Biedl syndrome 1 protein	RecName: Full=Bardet-Biedl syndrome 1 protein; AltName: Full=BBS2-like protein 2	8.94	1	3	3	5	593	65.0422	7.92822	13.7138	0	0	18.543	0	0	0	0	8.06419	9.51814	1.1803	0	0	0	1000	0.141109	9.96578
9973182	Q12805	FBLN3	EGF-containing fibulin-like extracellular matrix protein 1	RecName: Full=EGF-containing fibulin-like extracellular matrix protein 1; AltName: Full=Extracellular protein S1-5; AltName: Full=Fibrillin-like protein; AltName: Full=Fibulin-3; Short=FIBL-3; Flags: Precursor	49.7	1	18	18	138	493	54.6042	5.07178	49.4864	212.906	679.728	59.478	0	0	0	0	250.4	295.83	1.18143	0	0	0	1000	0.141426	9.96578
34223740	Q9H2D1	MFTC	Mitochondrial folate transporter/carrier	RecName: Full=Mitochondrial folate transporter/carrier; AltName: Full=Solute carrier family 25 member 32	24.76	1	5	5	9	315	35.3845	9.45166	0	22.2143	11.3173	69.8158	0	0	0	0	25.8369	30.69	1.18784	0	0	0	1000	0.143219	9.96578
189031482	Q9Y6X4	F169A	Soluble lamin-associated protein of 75 kDa	RecName: Full=Soluble lamin-associated protein of 75 kDa; Short=SLAP75; AltName: Full=Protein FAM169A	24.63	1	9	9	16	670	74.9085	4.60205	18.2066	10.4441	0	60.177	0	0	0	0	22.2069	26.3897	1.18835	0	0	0	1000	0.143364	9.96578
77416392	O75122	CLAP2	CLIP-associating protein 2	RecName: Full=CLIP-associating protein 2; AltName: Full=Cytoplasmic linker-associated protein 2; AltName: Full=Protein Orbit homolog 2; Short=hOrbit2	6.03	1	4	5	18	1294	141.046	8.47021	21.9961	0	0	31.1581	0	0	0	0	13.2885	15.7936	1.18851	0	0	0	1000	0.143408	9.96578
251757257	Q8TB45	DPTOR	DEP domain-containing mTOR-interacting protein	RecName: Full=DEP domain-containing mTOR-interacting protein; AltName: Full=DEP domain-containing protein 6	25.67	1	9	9	15	409	46.2643	8.07471	0	76.9898	0	53.7701	0	0	0	0	32.69	38.9192	1.19055	0	0	0	1000	0.14398	9.96578
147742890	Q9Y4B6	VPRBP	Protein VPRBP	RecName: Full=Protein VPRBP; AltName: Full=DDB1- and CUL4-associated factor 1; AltName: Full=HIV-1 Vpr-binding protein; Short=VprBP; AltName: Full=Vpr-interacting protein	4.18	1	6	6	10	1507	168.9	5.05908	2.69816	2.32167	2.3656	17.0254	0	0	0	0	6.10271	7.28374	1.19353	0	0	0	1000	0.144813	9.96578
158563857	Q5JSL3	DOC11	Dedicator of cytokinesis protein 11	RecName: Full=Dedicator of cytokinesis protein 11; AltName: Full=Activated Cdc42-associated guanine nucleotide exchange factor; Short=ACG; AltName: Full=Zizimin-2	2.56	1	5	5	5	2073	237.519	7.73779	0	5.06332	3.43942	0	0	0	0	0	2.12569	2.54249	1.19608	0	0	0	1000	0.145529	9.96578
15214192	Q9UKL6	PPCT	Phosphatidylcholine transfer protein	RecName: Full=Phosphatidylcholine transfer protein; Short=PC-TP; AltName: Full=START domain-containing protein 2; Short=StARD2; AltName: Full=StAR-related lipid transfer protein 2	8.41	1	2	2	5	214	24.8273	5.78271	0	49.048	33.3174	0	0	0	0	0	20.5913	24.6288	1.19608	0	0	0	1000	0.145529	9.96578
132401	P29373	RABP2	Cellular retinoic acid-binding protein 2	RecName: Full=Cellular retinoic acid-binding protein 2; AltName: Full=Cellular retinoic acid-binding protein II; Short=CRABP-II	23.19	1	2	3	5	138	15.683	5.40186	0	76.0599	51.6661	0	0	0	0	0	31.9315	38.1926	1.19608	0	0	0	1000	0.145529	9.96578
56748870	Q9BYV8	CEP41	Centrosomal protein of 41 kDa	RecName: Full=Centrosomal protein of 41 kDa; Short=Cep41; AltName: Full=Testis-specific gene A14 protein	16.62	1	4	4	8	373	41.3429	8.32373	32.7035	0	0	49.1331	0	0	0	0	20.4591	24.5579	1.20034	0	0	0	1000	0.146725	9.96578
126302613	Q9UEU0	VTI1B	Vesicle transport through interaction with t-SNAREs homolog 1B	RecName: Full=Vesicle transport through interaction with t-SNAREs homolog 1B; AltName: Full=Vesicle transport v-SNARE protein Vti1-like 1; AltName: Full=Vti1-rp1	21.12	1	4	4	8	232	26.6719	9.0415	52.5793	0	0	78.9942	0	0	0	0	32.8934	39.4832	1.20034	0	0	0	1000	0.146725	9.96578
74762247	Q5TEU4	NDUF5	NADH dehydrogenase [ubiquinone] 1 alpha subcomplex assembly factor 5	RecName: Full=NADH dehydrogenase [ubiquinone] 1 alpha subcomplex assembly factor 5; AltName: Full=Probable methyltransferase C20orf7, mitochondrial; Flags: Precursor	13.91	1	5	5	8	345	38.8936	6.56592	35.3576	0	0	53.1207	0	0	0	0	22.1196	26.551	1.20034	0	0	0	1000	0.146725	9.96578
300669715	Q8WVF1	OSCP1	Protein OSCP1	RecName: Full=Protein OSCP1; Short=hOSCP1; AltName: Full=Organic solute transport protein 1; AltName: Full=Oxidored-nitro domain-containing protein 1	10.54	1	3	3	8	389	44.558	5.8335	31.3583	0	0	47.1122	0	0	0	0	19.6176	23.5478	1.20034	0	0	0	1000	0.146725	9.96578
113873	P03950	ANGI	Angiogenin	RecName: Full=Angiogenin; AltName: Full=Ribonuclease 5; Short=RNase 5; Flags: Precursor	46.94	1	5	5	16	147	16.5394	9.64209	0	47.6021	266.766	74.8026	0	0	0	0	97.2926	117.135	1.20395	0	0	0	1000	0.147738	9.96578
254763392	P24557	THAS	Thromboxane-A synthase	RecName: Full=Thromboxane-A synthase; Short=TXA synthase; Short=TXS; AltName: Full=Cytochrome P450 5A1	15.2	1	5	5	5	533	60.4791	7.62061	0	13.1285	20.0654	0	0	0	0	0	8.29849	9.992	1.20407	0	0	0	1000	0.147774	9.96578
116114	P23435	CBLN1	Cerebellin-1	RecName: Full=Cerebellin-1; AltName: Full=Precerebellin; Contains: RecName: Full=Cerebellin; Short=CER; Contains: RecName: Full=[des-Ser1]-cerebellin; Flags: Precursor	3.63	1	1	1	5	193	21.0838	7.28369	0	36.2566	55.4139	0	0	0	0	0	22.9176	27.5945	1.20407	0	0	0	1000	0.147774	9.96578
48474780	P78386	KRT85	Keratin	RecName: Full=Keratin, type II cuticular Hb5; AltName: Full=Hair keratin K2.12; AltName: Full=Keratin-85; Short=K85; AltName: Full=Type II hair keratin Hb5; AltName: Full=Type-II keratin Kb25	7.1	1	1	4	5	507	55.7665	6.55127	0	13.8018	21.0944	0	0	0	0	0	8.72406	10.5044	1.20407	0	0	0	1000	0.147774	9.96578
311033534	Q92752	TENR	Tenascin-R	RecName: Full=Tenascin-R; Short=TN-R; AltName: Full=Janusin; AltName: Full=Restrictin; Flags: Precursor	17.45	1	16	16	43	1358	149.467	4.81787	74.8551	0	0	48.5832	0	0	0	0	30.8596	37.2127	1.20587	0	0	0	1000	0.148279	9.96578
20141584	Q05084	ICA69	Islet cell autoantigen 1	RecName: Full=Islet cell autoantigen 1; AltName: Full=69 kDa islet cell autoantigen; Short=ICA69; AltName: Full=Islet cell autoantigen p69; Short=ICAp69; Short=p69	8.9	1	4	4	5	483	54.6102	5.80811	0	0	14.7617	22.766	0	0	0	0	9.38194	11.3154	1.20609	0	0	0	1000	0.148339	9.96578
74752447	Q9BYC9	RM20	39S ribosomal protein L20	RecName: Full=39S ribosomal protein L20, mitochondrial; Short=L20mt; Short=MRP-L20; Flags: Precursor	34.9	1	4	4	5	149	17.4316	10.8579	0	0	47.8518	73.7986	0	0	0	0	30.4126	36.6802	1.20609	0	0	0	1000	0.148339	9.96578
46577662	P83876	TXN4A	Thioredoxin-like protein 4A	RecName: Full=Thioredoxin-like protein 4A; AltName: Full=DIM1 protein homolog; AltName: Full=Spliceosomal U5 snRNP-specific 15 kDa protein; AltName: Full=Thioredoxin-like U5 snRNP protein U5-15kD	26.76	1	3	3	5	142	16.7752	5.84619	0	49.2783	0	77.4365	0	0	0	0	31.6787	38.3432	1.21038	0	0	0	1000	0.149546	9.96578
143811442	Q7Z3K3	POGZ	Pogo transposable element with ZNF domain	RecName: Full=Pogo transposable element with ZNF domain; AltName: Full=Suppressor of hairy wing homolog 5; AltName: Full=Zinc finger protein 280E; AltName: Full=Zinc finger protein 635	3.69	1	4	4	5	1410	155.245	7.40088	0	4.96278	0	7.79857	0	0	0	0	3.19034	3.86151	1.21038	0	0	0	1000	0.149546	9.96578
296439392	Q5EBM0	CMPK2	UMP-CMP kinase 2	RecName: Full=UMP-CMP kinase 2, mitochondrial; Flags: Precursor	15.81	1	5	5	5	449	49.4166	7.00537	0	15.5847	0	24.49	0	0	0	0	10.0187	12.1264	1.21038	0	0	0	1000	0.149546	9.96578
8928268	Q9UBD5	ORC3	Origin recognition complex subunit 3	RecName: Full=Origin recognition complex subunit 3; AltName: Full=Origin recognition complex subunit Latheo	8.44	1	4	4	5	711	82.2015	7.60596	0	9.84179	0	15.4655	0	0	0	0	6.32683	7.65786	1.21038	0	0	0	1000	0.149546	9.96578
67460963	Q8WW12	PCNP	PEST proteolytic signal-containing nuclear protein	RecName: Full=PEST proteolytic signal-containing nuclear protein; Short=PCNP; Short=PEST-containing nuclear protein	29.78	1	4	4	11	178	18.9134	7.48877	91.3737	0	0	144.142	0	0	0	0	58.879	71.319	1.21128	0	0	0	1000	0.149799	9.96578
215273894	O43426	SYNJ1	Synaptojanin-1	RecName: Full=Synaptojanin-1; AltName: Full=Synaptic inositol 1,4,5-trisphosphate 5-phosphatase 1	23.71	1	28	28	71	1573	172.995	7.41553	43.9442	11.1213	0	114.177	0	0	0	0	42.3107	51.4149	1.21517	0	0	0	1000	0.150895	9.96578
73920059	Q96PE3	INP4A	Type I inositol 3	RecName: Full=Type I inositol 3,4-bisphosphate 4-phosphatase; AltName: Full=Inositol polyphosphate 4-phosphatase type I	6.86	1	5	5	10	977	109.885	6.96143	8.32371	0	3.64888	26.2613	0	0	0	0	9.55848	11.6447	1.21826	0	0	0	1000	0.151763	9.96578
266904	P29762	RABP1	Cellular retinoic acid-binding protein 1	RecName: Full=Cellular retinoic acid-binding protein 1; AltName: Full=Cellular retinoic acid-binding protein I; Short=CRABP-I	50.36	1	7	8	13	137	15.5557	5.37646	0	127.692	208.173	0	0	0	0	0	83.9661	102.372	1.2192	0	0	0	1000	0.152028	9.96578
254763328	P50443	S26A2	Sulfate transporter	RecName: Full=Sulfate transporter; AltName: Full=Diastrophic dysplasia protein; AltName: Full=Solute carrier family 26 member 2	6.5	1	3	3	8	739	81.6089	8.38232	0	23.6722	14.4721	0	0	0	0	0	9.53608	11.6343	1.22003	0	0	0	1000	0.152261	9.96578
8134696	Q13275	SEM3F	Semaphorin-3F	RecName: Full=Semaphorin-3F; AltName: Full=Sema III/F; AltName: Full=Semaphorin IV; Short=Sema IV; Flags: Precursor	1.02	1	1	1	8	785	88.3251	8.26514	0	22.2851	13.624	0	0	0	0	0	8.97728	10.9525	1.22003	0	0	0	1000	0.152261	9.96578
26007019	P52594	AGFG1	Arf-GAP domain and FG repeat-containing protein 1	RecName: Full=Arf-GAP domain and FG repeat-containing protein 1; AltName: Full=HIV-1 Rev-binding protein; AltName: Full=Nucleoporin-like protein RIP; AltName: Full=Rev-interacting protein; AltName: Full=Rev/Rex activation domain-binding protein	5.34	1	2	2	5	562	58.2242	8.63135	21.7053	0	0	13.0439	0	0	0	0	8.6873	10.6362	1.22434	0	0	0	1000	0.153476	9.96578
12585378	Q99614	TTC1	Tetratricopeptide repeat protein 1	RecName: Full=Tetratricopeptide repeat protein 1; Short=TPR repeat protein 1	12.33	1	3	3	5	292	33.5052	4.84326	41.7753	0	0	25.105	0	0	0	0	16.7201	20.4711	1.22434	0	0	0	1000	0.153476	9.96578
74751722	Q969M1	TM40L	Mitochondrial import receptor subunit TOM40B	RecName: Full=Mitochondrial import receptor subunit TOM40B; AltName: Full=Protein TOMM40-like	5.84	1	1	1	5	308	33.8953	7.23975	39.6052	0	0	23.8008	0	0	0	0	15.8515	19.4076	1.22434	0	0	0	1000	0.153476	9.96578
12643895	Q9UL15	BAG5	BAG family molecular chaperone regulator 5	RecName: Full=BAG family molecular chaperone regulator 5; Short=BAG-5; AltName: Full=Bcl-2-associated athanogene 5	19.24	1	5	5	10	447	51.1677	6.04932	54.5789	0	0	32.7994	0	0	0	0	21.8446	26.7452	1.22434	0	0	0	1000	0.153476	9.96578
2810997	O00273	DFFA	DNA fragmentation factor subunit alpha	RecName: Full=DNA fragmentation factor subunit alpha; AltName: Full=DNA fragmentation factor 45 kDa subunit; Short=DFF-45; AltName: Full=Inhibitor of CAD; Short=ICAD	13.6	1	3	3	5	331	36.4995	4.79248	36.8531	0	0	22.147	0	0	0	0	14.75	18.0591	1.22434	0	0	0	1000	0.153476	9.96578
30913107	Q96JJ3	ELMO2	Engulfment and cell motility protein 2	RecName: Full=Engulfment and cell motility protein 2; AltName: Full=Protein ced-12 homolog A; Short=hCed-12A	10.69	1	3	6	7	720	82.5623	5.89697	5.6474	24.2969	4.95133	0	0	0	0	0	8.72391	10.6821	1.22446	0	0	0	1000	0.153511	9.96578
74751749	Q96AQ6	PBIP1	Pre-B-cell leukemia transcription factor-interacting protein 1	RecName: Full=Pre-B-cell leukemia transcription factor-interacting protein 1; AltName: Full=Hematopoietic PBX-interacting protein	30.92	1	20	20	123	731	80.5941	5.32568	216.934	9.57252	0	411.159	0	0	0	0	159.416	195.405	1.22575	0	0	0	1000	0.153874	9.96578
308153574	Q9UKK3	PARP4	Poly [ADP-ribose] polymerase 4	RecName: Full=Poly [ADP-ribose] polymerase 4; Short=PARP-4; AltName: Full=193 kDa vault protein; AltName: Full=ADP-ribosyltransferase diphtheria toxin-like 4; Short=ARTD4; AltName: Full=PARP-related/IalphaI-related H5/proline-rich; Short=PH5P; AltName: Full=Vault poly(ADP-ribose) polymerase; Short=VPARP	4.64	1	6	6	8	1724	192.472	5.65576	0	6.08832	10.3392	0	0	0	0	0	4.10688	5.04978	1.22959	0	0	0	1000	0.154956	9.96578
332278210	Q96BY6	DOC10	Dedicator of cytokinesis protein 10	RecName: Full=Dedicator of cytokinesis protein 10; AltName: Full=Zizimin-3	4.71	1	7	7	14	2186	249.373	7.13721	0	14.4048	0	8.38364	0	0	0	0	5.6971	7.0227	1.23268	0	0	0	1000	0.155827	9.96578
401126	P30874	SSR2	Somatostatin receptor type 2	RecName: Full=Somatostatin receptor type 2; Short=SS-2-R; Short=SS2-R; Short=SS2R; AltName: Full=SRIF-1	2.71	1	1	1	3	369	41.3055	8.95361	11.0193	18.9635	0	0	0	0	0	0	7.49569	9.24295	1.2331	0	0	0	1000	0.155946	9.96578
74752694	Q9H6E4	CC134	Coiled-coil domain-containing protein 134	RecName: Full=Coiled-coil domain-containing protein 134; Flags: Precursor	13.54	1	2	2	3	229	26.544	8.85107	17.756	30.5568	0	0	0	0	0	0	12.0782	14.8937	1.2331	0	0	0	1000	0.155946	9.96578
3915889	P25490	TYY1	Transcriptional repressor protein YY1	RecName: Full=Transcriptional repressor protein YY1; AltName: Full=Delta transcription factor; AltName: Full=INO80 complex subunit S; AltName: Full=NF-E1; AltName: Full=Yin and yang 1; Short=YY-1	6.76	3	2	2	3	414	44.6847	6.25244	9.82157	16.9022	0	0	0	0	0	0	6.68094	8.23828	1.2331	0	0	0	1000	0.155946	9.96578
48428688	Q9NRA2	S17A5	Sialin	RecName: Full=Sialin; AltName: Full=H(+)/nitrate cotransporter; AltName: Full=H(+)/sialic acid cotransporter; Short=AST; AltName: Full=Membrane glycoprotein HP59; AltName: Full=Solute carrier family 17 member 5; AltName: Full=Vesicular H(+)/Aspartate-glutamate cotransporter	5.25	1	2	2	3	495	54.6043	8.26514	8.2144	14.1364	0	0	0	0	0	0	5.5877	6.8902	1.2331	0	0	0	1000	0.155946	9.96578
74746929	Q5VTE6	ANGE2	Protein angel homolog 2	RecName: Full=Protein angel homolog 2	3.31	1	1	1	3	544	62.2991	7.81104	7.4745	12.8631	0	0	0	0	0	0	5.0844	6.26957	1.2331	0	0	0	1000	0.155946	9.96578
31077034	Q96B97	SH3K1	SH3 domain-containing kinase-binding protein 1	RecName: Full=SH3 domain-containing kinase-binding protein 1; AltName: Full=CD2-binding protein 3; Short=CD2BP3; AltName: Full=Cbl-interacting protein of 85 kDa; AltName: Full=Human Src family kinase-binding protein 1; Short=HSB-1	9.02	1	4	4	6	665	73.0817	6.62451	12.229	21.0452	0	0	0	0	0	0	8.31853	10.2576	1.2331	0	0	0	1000	0.155946	9.96578
74731298	Q96C03	MID49	Mitochondrial dynamics protein MID49	RecName: Full=Mitochondrial dynamic protein MID49; AltName: Full=Mitochondrial dynamic protein of 49 kDa; AltName: Full=Smith-Magenis syndrome chromosomal region candidate gene 7 protein	20.26	1	4	5	8	454	49.238	5.12256	0	23.1195	0	40.3671	0	0	0	0	15.8717	19.6331	1.23699	0	0	0	1000	0.157043	9.96578
308153496	Q8IX01	SUGP2	SURP and G-patch domain-containing protein 2	RecName: Full=SURP and G-patch domain-containing protein 2; AltName: Full=Arginine/serine-rich-splicing factor 14; AltName: Full=Splicing factor, arginine/serine-rich 14	12.2	1	9	9	13	1082	120.132	7.28369	3.75798	9.70081	0	30.488	0	0	0	0	10.9867	13.6004	1.2379	0	0	0	1000	0.1573	9.96578
74749412	Q6UX06	OLFM4	Olfactomedin-4	RecName: Full=Olfactomedin-4; Short=OLM4; AltName: Full=Antiapoptotic protein GW112; AltName: Full=G-CSF-stimulated clone 1 protein; Short=hGC-1; AltName: Full=hOLfD; Flags: Precursor	7.65	1	3	3	6	510	57.2438	5.69385	15.9456	0	27.9605	0	0	0	0	0	10.9765	13.5906	1.23815	0	0	0	1000	0.157371	9.96578
6685604	Q9Y259	CHKB	Choline/ethanolamine kinase	RecName: Full=Choline/ethanolamine kinase; AltName: Full=Choline kinase beta; Short=CK; Short=CKB; AltName: Full=Choline kinase-like protein; AltName: Full=Ethanolamine kinase; Short=EK; AltName: Full=Ethanolamine kinase beta; Short=EKB; AltName: Full=choline/ethanolamine kinase beta; Short=CKEKB	15.7	1	5	5	11	395	45.2425	5.49072	0	35.4305	63.1765	0	0	0	0	0	24.6517	30.6363	1.24277	0	0	0	1000	0.158673	9.96578
17369308	Q9NR34	MA1C1	Mannosyl-oligosaccharide 1	RecName: Full=Mannosyl-oligosaccharide 1,2-alpha-mannosidase IC; AltName: Full=HMIC; AltName: Full=Mannosidase alpha class 1C member 1; AltName: Full=Processing alpha-1,2-mannosidase IC; Short=Alpha-1,2-mannosidase IC	4.92	1	3	3	11	630	70.866	7.45947	0	22.2143	39.6106	0	0	0	0	0	15.4562	19.2085	1.24277	0	0	0	1000	0.158673	9.96578
129283	P09486	SPRC	SPARC	RecName: Full=SPARC; AltName: Full=Basement-membrane protein 40; Short=BM-40; AltName: Full=Osteonectin; Short=ON; AltName: Full=Secreted protein acidic and rich in cysteine; Flags: Precursor	16.5	1	4	4	11	303	34.6097	4.84326	0	46.1882	82.3588	0	0	0	0	0	32.1367	39.9384	1.24277	0	0	0	1000	0.158673	9.96578
118573683	Q96GC5	RM48	39S ribosomal protein L48	RecName: Full=39S ribosomal protein L48, mitochondrial; Short=L48mt; Short=MRP-L48; Flags: Precursor	21.7	1	4	4	14	212	23.9198	8.98291	19.1799	33.0071	16.8158	172.893	0	0	0	0	60.4739	75.2854	1.24492	0	0	0	1000	0.159282	9.96578
116242783	Q12770	SCAP	Sterol regulatory element-binding protein cleavage-activating protein	RecName: Full=Sterol regulatory element-binding protein cleavage-activating protein; Short=SCAP; Short=SREBP cleavage-activating protein	1.72	1	2	2	3	1279	139.64	6.85889	3.17915	0	0	5.73156	0	0	0	0	2.22768	2.77534	1.24585	0	0	0	1000	0.159543	9.96578
229462745	Q9Y289	SC5A6	Sodium-dependent multivitamin transporter	RecName: Full=Sodium-dependent multivitamin transporter; Short=Na(+)-dependent multivitamin transporter; AltName: Full=Solute carrier family 5 member 6	2.05	1	1	1	3	635	68.5964	8.26514	6.40335	0	0	11.5443	0	0	0	0	4.48692	5.59002	1.24585	0	0	0	1000	0.159543	9.96578
67477354	O95897	NOE2	Noelin-2	RecName: Full=Noelin-2; AltName: Full=Olfactomedin-2; Flags: Precursor	3.3	1	1	1	3	454	51.3534	7.94287	8.95623	0	0	16.1468	0	0	0	0	6.27576	7.81864	1.24585	0	0	0	1000	0.159543	9.96578
209572692	Q92995	UBP13	Ubiquitin carboxyl-terminal hydrolase 13	RecName: Full=Ubiquitin carboxyl-terminal hydrolase 13; AltName: Full=Deubiquitinating enzyme 13; AltName: Full=Isopeptidase T-3; Short=ISOT-3; AltName: Full=Ubiquitin thioesterase 13; AltName: Full=Ubiquitin-specific-processing protease 13	3.13	1	1	2	3	863	97.2651	5.52881	4.71162	0	0	8.49439	0	0	0	0	3.3015	4.11316	1.24585	0	0	0	1000	0.159543	9.96578
37538018	Q9BU02	THTPA	Thiamine-triphosphatase	RecName: Full=Thiamine-triphosphatase; Short=ThTPase	9.13	1	2	2	3	230	25.55	4.81787	17.6788	0	0	31.8724	0	0	0	0	12.3878	15.4333	1.24585	0	0	0	1000	0.159543	9.96578
292495060	P32856	STX2	Syntaxin-2	RecName: Full=Syntaxin-2; AltName: Full=Epimorphin	7.29	2	1	2	3	288	33.3202	6.27783	14.1185	0	0	25.4537	0	0	0	0	9.89305	12.3252	1.24585	0	0	0	1000	0.159543	9.96578
23396970	Q9HCP6	HHATL	Protein-cysteine N-palmitoyltransferase HHAT-like protein	RecName: Full=Protein-cysteine N-palmitoyltransferase HHAT-like protein; AltName: Full=Glycerol uptake/transporter homolog; AltName: Full=Hedgehog acyltransferase-like protein	14.88	1	5	5	9	504	56.6662	7.12256	24.2032	0	0	43.6349	0	0	0	0	16.9595	21.1289	1.24585	0	0	0	1000	0.159543	9.96578
296439459	Q9ULH1	ASAP1	Arf-GAP with SH3 domain	RecName: Full=Arf-GAP with SH3 domain, ANK repeat and PH domain-containing protein 1; AltName: Full=130 kDa phosphatidylinositol 4,5-bisphosphate-dependent ARF1 GTPase-activating protein; AltName: Full=ADP-ribosylation factor-directed GTPase-activating protein 1; Short=ARF GTPase-activating protein 1; AltName: Full=Development and differentiation-enhancing factor 1; Short=DEF-1; Short=Differentia…	4.61	1	4	4	6	1129	125.42	7.31299	7.20306	0	0	12.9861	0	0	0	0	5.04729	6.28815	1.24585	0	0	0	1000	0.159543	9.96578
121948822	Q17R31	TATD3	Putative deoxyribonuclease TATDN3	RecName: Full=Putative deoxyribonuclease TATDN3	23.72	1	4	4	6	274	30.3141	7.15186	29.6798	0	0	53.5085	0	0	0	0	20.7971	25.9099	1.24585	0	0	0	1000	0.159543	9.96578
12643624	O60830	TI17B	Mitochondrial import inner membrane translocase subunit Tim17-B	RecName: Full=Mitochondrial import inner membrane translocase subunit Tim17-B	16.86	1	2	2	3	172	18.2613	9.02686	23.6403	0	0	42.6201	0	0	0	0	16.5651	20.6376	1.24585	0	0	0	1000	0.159543	9.96578
74735242	Q9Y2W2	WBP11	WW domain-binding protein 11	RecName: Full=WW domain-binding protein 11; Short=WBP-11; AltName: Full=Npw38-binding protein; Short=NpwBP; AltName: Full=SH3 domain-binding protein SNP70; AltName: Full=Splicing factor that interacts with PQBP-1 and PP1	7.18	1	3	3	3	641	69.9539	8.38232	6.34342	0	0	11.4363	0	0	0	0	4.44493	5.53769	1.24585	0	0	0	1000	0.159543	9.96578
226739234	Q8TAD7	OCC1	Overexpressed in colon carcinoma 1 protein	RecName: Full=Overexpressed in colon carcinoma 1 protein; Short=OCC-1; AltName: Full=AGD3	22.22	1	2	2	3	63	6.40305	6.56592	64.5417	0	0	116.36	0	0	0	0	45.2254	56.3438	1.24585	0	0	0	1000	0.159543	9.96578
73919323	Q96H20	SNF8	Vacuolar-sorting protein SNF8	RecName: Full=Vacuolar-sorting protein SNF8; AltName: Full=ELL-associated protein of 30 kDa; AltName: Full=ESCRT-II complex subunit VPS22; Short=hVps22	16.67	1	4	4	6	258	28.8461	6.65381	31.5204	0	0	56.8268	0	0	0	0	22.0868	27.5167	1.24585	0	0	0	1000	0.159543	9.96578
54039624	P63272	SPT4H	Transcription elongation factor SPT4	RecName: Full=Transcription elongation factor SPT4; Short=hSPT4; AltName: Full=DRB sensitivity-inducing factor 14 kDa subunit; Short=DSIF p14; AltName: Full=DRB sensitivity-inducing factor small subunit; Short=DSIF small subunit	19.66	1	2	2	3	117	13.1845	8.06006	34.7532	0	0	62.6552	0	0	0	0	24.3521	30.339	1.24585	0	0	0	1000	0.159543	9.96578
114223	P15848	ARSB	Arylsulfatase B	RecName: Full=Arylsulfatase B; Short=ASB; AltName: Full=N-acetylgalactosamine-4-sulfatase; Short=G4S; Flags: Precursor	4.5	1	2	2	3	533	59.6494	8.20654	7.62876	0	0	13.7536	0	0	0	0	5.34559	6.65978	1.24585	0	0	0	1000	0.159543	9.96578
97180305	Q3SYG4	PTHB1	Protein PTHB1	RecName: Full=Protein PTHB1; AltName: Full=Bardet-Biedl syndrome 9 protein; AltName: Full=Parathyroid hormone-responsive B1 gene protein	4.96	1	3	3	3	887	99.2173	5.5542	4.58414	0	0	8.26455	0	0	0	0	3.21217	4.00187	1.24585	0	0	0	1000	0.159543	9.96578
55583975	Q96C90	PP14B	Protein phosphatase 1 regulatory subunit 14B	RecName: Full=Protein phosphatase 1 regulatory subunit 14B; AltName: Full=Phospholipase C-beta-3 neighbouring gene protein	17.01	1	1	1	3	147	15.901	4.85596	27.6607	0	0	49.8684	0	0	0	0	19.3823	24.1474	1.24585	0	0	0	1000	0.159543	9.96578
20139691	Q9BQ48	RM34	39S ribosomal protein L34	RecName: Full=39S ribosomal protein L34, mitochondrial; Short=L34mt; Short=MRP-L34; Flags: Precursor	26.09	1	4	4	6	92	10.1586	12.2495	88.3941	0	0	159.362	0	0	0	0	61.9391	77.1665	1.24585	0	0	0	1000	0.159543	9.96578
313104228	Q9Y5N5	HEMK2	HemK methyltransferase family member 2	RecName: Full=HemK methyltransferase family member 2; AltName: Full=M.HsaHemK2P; AltName: Full=N(6)-adenine-specific DNA methyltransferase 1	4.21	1	1	1	3	214	22.8858	5.21143	19.0006	0	0	34.2554	0	0	0	0	13.314	16.5872	1.24585	0	0	0	1000	0.159543	9.96578
109940304	Q6NXE6	ARMC6	Armadillo repeat-containing protein 6	RecName: Full=Armadillo repeat-containing protein 6	9.78	1	2	2	3	501	54.1074	6.23975	8.11603	0	0	14.6321	0	0	0	0	5.68702	7.08515	1.24585	0	0	0	1000	0.159543	9.96578
147737109	Q6PID6	TTC33	Tetratricopeptide repeat protein 33	RecName: Full=Tetratricopeptide repeat protein 33; Short=TPR repeat protein 33; AltName: Full=Osmosis-responsive factor	4.96	1	1	1	3	262	29.3929	5.43994	15.5196	0	0	27.9796	0	0	0	0	10.8748	13.5483	1.24585	0	0	0	1000	0.159543	9.96578
22001931	Q9Y3B7	RM11	39S ribosomal protein L11	RecName: Full=39S ribosomal protein L11, mitochondrial; Short=L11mt; Short=MRP-L11; Flags: Precursor	24.48	1	5	5	6	192	20.6704	9.90576	42.3555	0	0	76.361	0	0	0	0	29.6791	36.9756	1.24585	0	0	0	1000	0.159543	9.96578
76803550	Q9BTX7	TTPAL	Alpha-tocopherol transfer protein-like	RecName: Full=Alpha-tocopherol transfer protein-like	11.99	1	3	3	3	342	38.491	6.44287	11.8893	0	0	21.4347	0	0	0	0	8.33099	10.3791	1.24585	0	0	0	1000	0.159543	9.96578
160380692	A7MBM2	DISP2	Protein dispatched homolog 2	RecName: Full=Protein dispatched homolog 2	1.64	1	2	2	3	1401	151.906	7.85498	2.90231	0	0	5.23245	0	0	0	0	2.03369	2.53366	1.24585	0	0	0	1000	0.159543	9.96578
29840785	Q8TAC2	JOS2	Josephin-2	RecName: Full=Josephin-2; AltName: Full=Josephin domain-containing protein 2	12.77	1	2	2	3	188	20.743	7.41553	21.6283	0	0	38.9929	0	0	0	0	15.1553	18.8812	1.24585	0	0	0	1000	0.159543	9.96578
2495730	Q92558	WASF1	Wiskott-Aldrich syndrome protein family member 1	RecName: Full=Wiskott-Aldrich syndrome protein family member 1; Short=WASP family protein member 1; AltName: Full=Protein WAVE-1; AltName: Full=Verprolin homology domain-containing protein 1	3.76	1	2	2	3	559	61.6139	6.45557	7.27393	0	0	13.1139	0	0	0	0	5.09695	6.35002	1.24585	0	0	0	1000	0.159543	9.96578
1346922	P15151	PVR	Poliovirus receptor	RecName: Full=Poliovirus receptor; AltName: Full=Nectin-like protein 5; Short=NECL-5; AltName: CD_antigen=CD155; Flags: Precursor	6	1	2	2	3	417	45.2738	6.52197	9.75091	0	0	17.5795	0	0	0	0	6.83261	8.51238	1.24585	0	0	0	1000	0.159543	9.96578
74733117	Q9BTE7	DCNL5	DCN1-like protein 5	RecName: Full=DCN1-like protein 5; AltName: Full=DCUN1 domain-containing protein 5; AltName: Full=Defective in cullin neddylation protein 1-like protein 5	3.8	1	1	1	3	237	27.4906	5.57959	17.1567	0	0	30.931	0	0	0	0	12.0219	14.9775	1.24585	0	0	0	1000	0.159543	9.96578
158564023	Q9H6T3	RPAP3	RNA polymerase II-associated protein 3	RecName: Full=RNA polymerase II-associated protein 3	8.72	1	4	4	6	665	75.6719	6.84424	12.229	0	0	22.0471	0	0	0	0	8.56901	10.6757	1.24585	0	0	0	1000	0.159543	9.96578
113037	P22303	ACES	Acetylcholinesterase	RecName: Full=Acetylcholinesterase; Short=AChE; Flags: Precursor	4.23	1	2	2	3	614	67.7533	6.29053	6.62236	0	0	11.9392	0	0	0	0	4.64039	5.78121	1.24585	0	0	0	1000	0.159543	9.96578
38257738	Q96MZ0	GD1L1	Ganglioside-induced differentiation-associated protein 1-like 1	RecName: Full=Ganglioside-induced differentiation-associated protein 1-like 1; Short=GDAP1-L1	5.18	1	1	1	3	367	41.9465	6.59521	11.0794	0	0	19.9745	0	0	0	0	7.76348	9.6721	1.24585	0	0	0	1000	0.159543	9.96578
728880	P41227	NAA10	N-alpha-acetyltransferase 10	RecName: Full=N-alpha-acetyltransferase 10; AltName: Full=N-terminal acetyltransferase complex ARD1 subunit homolog A; AltName: Full=NatA catalytic subunit	18.72	2	3	3	3	235	26.4419	5.64307	17.3027	0	0	31.1943	0	0	0	0	12.1242	15.1049	1.24585	0	0	0	1000	0.159543	9.96578
118572313				RecName: Full=Formin-binding protein 1-like; AltName: Full=Transducer of Cdc42-dependent actin assembly protein 1; Short=Toca-1	5.79	1	3	3	3	605	69.9335	6.55127	6.72088	0	0	12.1168	0	0	0	0	4.70942	5.86721	1.24585	0	0	0	1000	0.159543	9.96578
6685351	P78310	CXAR	Coxsackievirus and adenovirus receptor	RecName: Full=Coxsackievirus and adenovirus receptor; Short=CAR; Short=hCAR; AltName: Full=CVB3-binding protein; AltName: Full=Coxsackievirus B-adenovirus receptor; AltName: Full=HCVADR; Flags: Precursor	5.75	1	2	2	3	365	40.0044	7.56201	11.1401	0	0	20.084	0	0	0	0	7.80602	9.7251	1.24585	0	0	0	1000	0.159543	9.96578
74754421	O95319	CELF2	CUGBP Elav-like family member 2	RecName: Full=CUGBP Elav-like family member 2; Short=CELF-2; AltName: Full=Bruno-like protein 3; AltName: Full=CUG triplet repeat RNA-binding protein 2; Short=CUG-BP2; AltName: Full=CUG-BP- and ETR-3-like factor 2; AltName: Full=ELAV-type RNA-binding protein 3; Short=ETR-3; AltName: Full=Neuroblastoma apoptosis-related RNA-binding protein; Short=hNAPOR; AltName: Full=RNA-binding protein BRUNOL-3	6.69	1	2	2	3	508	54.2501	8.76318	8.00419	0	0	14.4304	0	0	0	0	5.60866	6.98752	1.24585	0	0	0	1000	0.159543	9.96578
2851630	Q14190	SIM2	Single-minded homolog 2	RecName: Full=Single-minded homolog 2; AltName: Full=Class E basic helix-loop-helix protein 15; Short=bHLHe15	2.1	2	1	1	3	667	73.1723	8.85107	6.09615	0	0	10.9905	0	0	0	0	4.27166	5.32183	1.24585	0	0	0	1000	0.159543	9.96578
46396997	Q96PX8	SLIK1	SLIT and NTRK-like protein 1	RecName: Full=SLIT and NTRK-like protein 1; AltName: Full=Leucine-rich repeat-containing protein 12; Flags: Precursor	1.44	1	1	1	3	696	77.6856	6.44287	5.84214	0	0	10.5326	0	0	0	0	4.09367	5.10009	1.24585	0	0	0	1000	0.159543	9.96578
12746552	O15164	TIF1A	Transcription intermediary factor 1-alpha	RecName: Full=Transcription intermediary factor 1-alpha; Short=TIF1-alpha; AltName: Full=E3 ubiquitin-protein ligase TRIM24; AltName: Full=RING finger protein 82; AltName: Full=Tripartite motif-containing protein 24	4.76	1	3	3	3	1050	116.757	7.10791	3.8725	0	0	6.98158	0	0	0	0	2.71352	3.38063	1.24585	0	0	0	1000	0.159543	9.96578
84028209	Q8IXK2	GLT12	Polypeptide N-acetylgalactosaminyltransferase 12	RecName: Full=Polypeptide N-acetylgalactosaminyltransferase 12; AltName: Full=Polypeptide GalNAc transferase 12; Short=GalNAc-T12; Short=pp-GaNTase 12; AltName: Full=Protein-UDP acetylgalactosaminyltransferase 12; AltName: Full=UDP-GalNAc:polypeptide N-acetylgalactosaminyltransferase 12	15.32	1	9	9	14	581	66.8958	6.80029	0	30.1098	55.2231	0	0	0	0	0	21.3332	26.6819	1.25072	0	0	0	1000	0.160919	9.96578
121110	P07093	GDN	Glia-derived nexin	RecName: Full=Glia-derived nexin; Short=GDN; AltName: Full=Peptidase inhibitor 7; Short=PI-7; AltName: Full=Protease nexin 1; Short=PN-1; AltName: Full=Protease nexin I; AltName: Full=Serpin E2; Flags: Precursor	20.35	1	5	5	7	398	43.9742	9.29053	0	43.9542	8.95718	9.20937	0	0	0	0	15.5302	19.4274	1.25094	0	0	0	1000	0.160982	9.96578
152125805	Q96CB9	NSUN4	5-methylcytosine rRNA methyltransferase NSUN4	RecName: Full=5-methylcytosine rRNA methyltransferase NSUN4; AltName: Full=NOL1/NOP2/Sun domain family member 4	17.45	1	5	5	7	384	43.0611	8.17725	10.5889	9.11135	0	47.7256	0	0	0	0	16.8565	21.1054	1.25207	0	0	0	1000	0.1613	9.96578
353558869	P0DJ07	PT100	Protein PET100 homolog	RecName: Full=Protein PET100 homolog, mitochondrial; Flags: Precursor	23.29	1	2	2	8	73	9.10777	6.771	278.502	0	0	150.63	0	0	0	0	107.283	134.43	1.25304	0	0	0	1000	0.161575	9.96578
18202492	Q12980	NPRL3	Nitrogen permease regulator 3-like protein	RecName: Full=Nitrogen permease regulator 3-like protein; AltName: Full=-14 gene protein; AltName: Full=Alpha-globin regulatory element-containing gene protein; AltName: Full=Protein CGTHBA	5.98	1	2	2	3	569	63.5647	6.97607	0	12.2979	0	6.4417	0	0	0	0	4.68491	5.91442	1.26244	0	0	0	1000	0.164232	9.96578
729553	Q06546	GABPA	GA-binding protein alpha chain	RecName: Full=GA-binding protein alpha chain; Short=GABP subunit alpha; AltName: Full=Nuclear respiratory factor 2 subunit alpha; AltName: Full=Transcription factor E4TF1-60	6.17	1	2	2	3	454	51.2631	4.97021	0	15.413	0	8.07341	0	0	0	0	5.87161	7.41256	1.26244	0	0	0	1000	0.164232	9.96578
74744054	Q5SYC1	CLVS2	Clavesin-2	RecName: Full=Clavesin-2; AltName: Full=Retinaldehyde-binding protein 1-like 2	11.93	1	1	3	6	327	37.9755	6.20166	0	42.7983	0	22.4179	0	0	0	0	16.304	20.5829	1.26244	0	0	0	1000	0.164232	9.96578
190358866	Q8IWU4	ZNT8	Zinc transporter 8	RecName: Full=Zinc transporter 8; Short=ZnT-8; AltName: Full=Solute carrier family 30 member 8	3.79	1	2	2	3	369	40.7281	6.58057	0	18.9635	0	9.93314	0	0	0	0	7.22415	9.12006	1.26244	0	0	0	1000	0.164232	9.96578
20981685	P30281	CCND3	G1/S-specific cyclin-D3	RecName: Full=G1/S-specific cyclin-D3	5.48	1	2	2	3	292	32.4985	7.06396	0	23.9641	0	12.5525	0	0	0	0	9.12915	11.525	1.26244	0	0	0	1000	0.164232	9.96578
24636245	Q9H2P0	ADNP	Activity-dependent neuroprotector homeobox protein	RecName: Full=Activity-dependent neuroprotector homeobox protein; AltName: Full=Activity-dependent neuroprotective protein	4.08	1	3	3	3	1102	123.485	7.34229	0	6.34983	0	3.32607	0	0	0	0	2.41898	3.05381	1.26244	0	0	0	1000	0.164232	9.96578
6685628	O60942	MCE1	mRNA-capping enzyme	RecName: Full=mRNA-capping enzyme; AltName: Full=HCAP1; AltName: Full=HCE; Includes: RecName: Full=Polynucleotide 5'-triphosphatase; AltName: Full=mRNA 5'-triphosphatase; Short=TPase; Includes: RecName: Full=mRNA guanylyltransferase; AltName: Full=GTP--RNA guanylyltransferase; Short=GTase	6.2	1	3	3	3	597	68.5126	8.1333	0	11.7211	0	6.13958	0	0	0	0	4.46518	5.63702	1.26244	0	0	0	1000	0.164232	9.96578
74729639	Q8N9A8	NEPR1	Nuclear envelope phosphatase-regulatory subunit 1	RecName: Full=Nuclear envelope phosphatase-regulatory subunit 1; Short=NEP1-R1; AltName: Full=Transmembrane protein 188	8	1	1	1	3	125	14.2574	8.38232	0	55.9801	0	29.3226	0	0	0	0	21.3257	26.9224	1.26244	0	0	0	1000	0.164232	9.96578
20141663	O95707	RPP29	Ribonuclease P protein subunit p29	RecName: Full=Ribonuclease P protein subunit p29; Short=hPOP4	15.91	1	3	3	3	220	25.4088	10.0669	0	31.8069	0	16.6606	0	0	0	0	12.1169	15.2968	1.26244	0	0	0	1000	0.164232	9.96578
44888352	Q13426	XRCC4	DNA repair protein XRCC4	RecName: Full=DNA repair protein XRCC4; AltName: Full=X-ray repair cross-complementing protein 4	8.04	1	2	2	3	336	38.263	4.98291	0	20.8259	0	10.9087	0	0	0	0	7.93366	10.0158	1.26244	0	0	0	1000	0.164232	9.96578
60416426	Q9UKT5	FBX4	F-box only protein 4	RecName: Full=F-box only protein 4	11.63	1	3	3	3	387	44.108	6.16357	0	18.0814	0	9.47114	0	0	0	0	6.88814	8.69587	1.26244	0	0	0	1000	0.164232	9.96578
134034174	Q9BT17	MTG1	Mitochondrial ribosome-associated GTPase 1	RecName: Full=Mitochondrial GTPase 1; AltName: Full=GTP-binding protein 7; Flags: Precursor	9.58	1	2	2	3	334	37.2128	9.46631	0	20.9506	0	10.974	0	0	0	0	7.98117	10.0758	1.26244	0	0	0	1000	0.164232	9.96578
62906893	Q9Y5V3	MAGD1	Melanoma-associated antigen D1	RecName: Full=Melanoma-associated antigen D1; AltName: Full=MAGE tumor antigen CCF; AltName: Full=MAGE-D1 antigen; AltName: Full=Neurotrophin receptor-interacting MAGE homolog	2.57	1	1	2	3	778	86.1073	5.8335	0	8.99423	0	4.71122	0	0	0	0	3.42636	4.32558	1.26244	0	0	0	1000	0.164232	9.96578
143933639	O43815	STRN	Striatin	RecName: Full=Striatin	3.97	1	2	2	3	780	86.0788	5.2749	0	8.97117	0	4.69914	0	0	0	0	3.41758	4.31449	1.26244	0	0	0	1000	0.164232	9.96578
172046183	Q6ZSR9	YJ005	Uncharacterized protein FLJ45252	RecName: Full=Uncharacterized protein FLJ45252	8.45	1	2	2	3	355	37.9526	5.26221	0	19.7113	0	10.3249	0	0	0	0	7.50904	9.47973	1.26244	0	0	0	1000	0.164232	9.96578
17380328	Q92759	TF2H4	General transcription factor IIH subunit 4	RecName: Full=General transcription factor IIH subunit 4; AltName: Full=Basic transcription factor 2 52 kDa subunit; Short=BTF2 p52; AltName: Full=General transcription factor IIH polypeptide 4; AltName: Full=TFIIH basal transcription factor complex p52 subunit	9.09	1	2	2	3	462	52.1533	9.0415	0	15.1461	0	7.93361	0	0	0	0	5.76994	7.28421	1.26244	0	0	0	1000	0.164232	9.96578
143811366	P11274	BCR	Breakpoint cluster region protein	RecName: Full=Breakpoint cluster region protein; AltName: Full=Renal carcinoma antigen NY-REN-26	2.05	1	1	2	3	1271	142.73	7.03467	0	5.50552	0	2.88381	0	0	0	0	2.09733	2.64776	1.26244	0	0	0	1000	0.164232	9.96578
51701298	O94812	BAIP3	BAI1-associated protein 3	RecName: Full=BAI1-associated protein 3; Short=BAP3	7.5	1	6	6	14	1187	131.818	6.3667	10.2767	2.94756	0	30.8789	0	0	0	0	11.0258	13.9228	1.26275	0	0	0	1000	0.164319	9.96578
338817901	Q8N7J2	AMER2	APC membrane recruitment protein 2	RecName: Full=APC membrane recruitment protein 2; Short=Amer2; AltName: Full=Protein FAM123A	0.89	1	1	1	3	671	69.4647	6.99072	0	0	10.6258	5.46249	0	0	0	0	4.02207	5.10027	1.26807	0	0	0	1000	0.165823	9.96578
209572768	Q13643	FHL3	Four and a half LIM domains protein 3	RecName: Full=Four and a half LIM domains protein 3; Short=FHL-3; AltName: Full=Skeletal muscle LIM-protein 2; Short=SLIM-2	3.57	1	1	1	3	280	31.1706	6.20166	0	0	25.464	13.0905	0	0	0	0	9.63861	12.2224	1.26807	0	0	0	1000	0.165823	9.96578
119802	P05413	FABPH	Fatty acid-binding protein	RecName: Full=Fatty acid-binding protein, heart; AltName: Full=Fatty acid-binding protein 3; AltName: Full=Heart-type fatty acid-binding protein; Short=H-FABP; AltName: Full=Mammary-derived growth inhibitor; Short=MDGI; AltName: Full=Muscle fatty acid-binding protein; Short=M-FABP	24.06	1	3	3	3	133	14.8487	6.80029	0	0	53.6084	27.5589	0	0	0	0	20.2918	25.7314	1.26807	0	0	0	1000	0.165823	9.96578
3915642	P06681	CO2	Complement C2	RecName: Full=Complement C2; AltName: Full=C3/C5 convertase; Contains: RecName: Full=Complement C2b fragment; Contains: RecName: Full=Complement C2a fragment; Flags: Precursor	5.32	1	3	3	3	752	83.2143	7.41553	0	0	9.48127	4.87411	0	0	0	0	3.58884	4.5509	1.26807	0	0	0	1000	0.165823	9.96578
143955289	Q9NWR8	MCUB	Mitochondrial calcium uniporter regulatory subunit MCUb	RecName: Full=Coiled-coil domain-containing protein 109B	10.12	1	3	3	3	336	39.0574	9.15869	0	0	21.22	10.9087	0	0	0	0	8.03218	10.1854	1.26807	0	0	0	1000	0.165823	9.96578
146325028	Q9ULE6	PALD	Paladin	RecName: Full=Paladin	3.27	1	2	2	3	856	96.6932	6.53662	0	8.17467	4.16467	0	0	0	0	0	3.08483	3.92024	1.27081	0	0	0	1000	0.166599	9.96578
292495012	P35052	GPC1	Glypican-1	RecName: Full=Glypican-1; Contains: RecName: Full=Secreted glypican-1; Flags: Precursor	5.73	1	2	2	3	558	61.641	7.29834	0	12.5403	6.38881	0	0	0	0	0	4.73229	6.01384	1.27081	0	0	0	1000	0.166599	9.96578
74762131	O95864	FADS2	Fatty acid desaturase 2	RecName: Full=Fatty acid desaturase 2; AltName: Full=Delta(6) fatty acid desaturase; Short=D6D; Short=Delta(6) desaturase; Short=Delta-6 desaturase	8.56	1	3	3	3	444	52.2259	8.82178	0	15.7602	8.02919	0	0	0	0	0	5.94734	7.55794	1.27081	0	0	0	1000	0.166599	9.96578
2497442	Q14653	IRF3	Interferon regulatory factor 3	RecName: Full=Interferon regulatory factor 3; Short=IRF-3	6.56	1	2	2	3	427	47.1896	5.33838	0	16.3876	8.34885	0	0	0	0	0	6.18412	7.85884	1.27081	0	0	0	1000	0.166599	9.96578
67461081	Q9HA72	CAHM2	Calcium homeostasis modulator protein 2	RecName: Full=Calcium homeostasis modulator protein 2; AltName: Full=Protein FAM26B	4.64	1	1	1	3	323	36.1516	7.69385	0	21.6641	11.037	0	0	0	0	0	8.17529	10.3892	1.27081	0	0	0	1000	0.166599	9.96578
13123971	O60513	B4GT4	Beta-1	RecName: Full=Beta-1,4-galactosyltransferase 4; Short=Beta-1,4-GalTase 4; Short=Beta4Gal-T4; Short=b4Gal-T4; AltName: Full=UDP-Gal:beta-GlcNAc beta-1,4-galactosyltransferase 4; AltName: Full=UDP-galactose:beta-N-acetylglucosamine beta-1,4-galactosyltransferase 4; Includes: RecName: Full=N-acetyllactosamine synthase; AltName: Full=Nal synthase; Includes: RecName: Full=Lactotriaosylceramide beta-1,…	3.78	1	1	1	3	344	40.0157	9.0708	0	20.3416	10.3633	0	0	0	0	0	7.67622	9.75502	1.27081	0	0	0	1000	0.166599	9.96578
317373262	P23219	PGH1	Prostaglandin G/H synthase 1	RecName: Full=Prostaglandin G/H synthase 1; AltName: Full=Cyclooxygenase-1; Short=COX-1; AltName: Full=Prostaglandin H2 synthase 1; Short=PGH synthase 1; Short=PGHS-1; Short=PHS 1; AltName: Full=Prostaglandin-endoperoxide synthase 1; Flags: Precursor	7.01	1	3	3	3	599	68.6417	7.2251	0	11.682	5.95152	0	0	0	0	0	4.40838	5.60221	1.27081	0	0	0	1000	0.166599	9.96578
117486	P02741	CRP	C-reactive protein	RecName: Full=C-reactive protein; Contains: RecName: Full=C-reactive protein(1-205); Flags: Precursor	8.93	1	2	2	3	224	25.0227	5.63037	0	31.2389	15.915	0	0	0	0	0	11.7885	14.9809	1.27081	0	0	0	1000	0.166599	9.96578
172046064	P18283	GPX2	Glutathione peroxidase 2	RecName: Full=Glutathione peroxidase 2; Short=GPx-2; Short=GSHPx-2; AltName: Full=Gastrointestinal glutathione peroxidase; AltName: Full=Glutathione peroxidase-gastrointestinal; Short=GPx-GI; Short=GSHPx-GI; AltName: Full=Glutathione peroxidase-related protein 2; Short=GPRP-2	14.74	1	2	2	3	190	21.9411	7.78174	0	36.829	18.7629	0	0	0	0	0	13.898	17.6617	1.27081	0	0	0	1000	0.166599	9.96578
134044256	Q9ULW5	RAB26	Ras-related protein Rab-26	RecName: Full=Ras-related protein Rab-26	12.11	1	3	3	6	256	27.8824	9.39307	0	54.6681	27.8512	0	0	0	0	0	20.6298	26.2166	1.27081	0	0	0	1000	0.166599	9.96578
14916691	P82980	RET5	Retinol-binding protein 5	RecName: Full=Retinol-binding protein 5; AltName: Full=Cellular retinol-binding protein III; Short=CRBP-III; AltName: Full=HRBPiso	11.11	1	1	2	3	135	15.9211	6.53662	0	51.8334	26.4071	0	0	0	0	0	19.5601	24.8572	1.27081	0	0	0	1000	0.166599	9.96578
120267	P20292	AL5AP	Arachidonate 5-lipoxygenase-activating protein	RecName: Full=Arachidonate 5-lipoxygenase-activating protein; AltName: Full=FLAP; AltName: Full=MK-886-binding protein	11.8	1	3	3	6	161	18.1454	8.44092	0	86.9256	44.2852	0	0	0	0	0	32.8027	41.686	1.27081	0	0	0	1000	0.166599	9.96578
66774028	Q9BQ24	ZFY21	Zinc finger FYVE domain-containing protein 21	RecName: Full=Zinc finger FYVE domain-containing protein 21; Short=ZF21	11.11	1	2	2	3	234	26.4882	8.41162	0	29.9039	15.2349	0	0	0	0	0	11.2847	14.3407	1.27081	0	0	0	1000	0.166599	9.96578
51338609	P62877	RBX1	E3 ubiquitin-protein ligase RBX1	RecName: Full=E3 ubiquitin-protein ligase RBX1; AltName: Full=Protein ZYP; AltName: Full=RING finger protein 75; AltName: Full=RING-box protein 1; Short=Rbx1; AltName: Full=Regulator of cullins 1; Contains: RecName: Full=E3 ubiquitin-protein ligase RBX1, N-terminally processed	7.41	1	1	1	3	108	12.2657	6.96143	0	64.7918	33.0089	0	0	0	0	0	24.4502	31.0715	1.27081	0	0	0	1000	0.166599	9.96578
14285500	P58166	INHBE	Inhibin beta E chain	RecName: Full=Inhibin beta E chain; AltName: Full=Activin beta-E chain; Flags: Precursor	3.43	1	1	1	3	350	38.537	9.24658	0	19.9929	10.1856	0	0	0	0	0	7.54462	9.58779	1.27081	0	0	0	1000	0.166599	9.96578
18203504	Q9UKK6	NXT1	NTF2-related export protein 1	RecName: Full=NTF2-related export protein 1; AltName: Full=Protein p15	5.71	2	1	1	3	140	15.8366	5.03369	0	49.9822	25.464	0	0	0	0	0	18.8616	23.9695	1.27081	0	0	0	1000	0.166599	9.96578
74733481	Q9BZ67	FRMD8	FERM domain-containing protein 8	RecName: Full=FERM domain-containing protein 8	8.41	2	2	2	3	464	51.1862	6.22705	0	15.0808	7.6831	0	0	0	0	0	5.69099	7.23217	1.27081	0	0	0	1000	0.166599	9.96578
12230353	Q9Y5B8	NDK7	Nucleoside diphosphate kinase 7	RecName: Full=Nucleoside diphosphate kinase 7; Short=NDK 7; Short=NDP kinase 7; AltName: Full=nm23-H7	10.64	1	3	3	6	376	42.4643	6.46826	0	37.2208	18.9625	0	0	0	0	0	14.0458	17.8496	1.27081	0	0	0	1000	0.166599	9.96578
60416378	Q9Y6N1	COX11	Cytochrome c oxidase assembly protein COX11	RecName: Full=Cytochrome c oxidase assembly protein COX11, mitochondrial; Flags: Precursor	10.87	1	2	2	3	276	31.4099	9.05615	0	25.3533	12.9165	0	0	0	0	0	9.56746	12.1584	1.27081	0	0	0	1000	0.166599	9.96578
218512016	P42658	DPP6	Dipeptidyl aminopeptidase-like protein 6	RecName: Full=Dipeptidyl aminopeptidase-like protein 6; AltName: Full=DPPX; AltName: Full=Dipeptidyl aminopeptidase-related protein; AltName: Full=Dipeptidyl peptidase 6; AltName: Full=Dipeptidyl peptidase IV-like protein; AltName: Full=Dipeptidyl peptidase VI; Short=DPP VI	13.87	1	9	9	13	865	97.527	6.3667	18.8029	0	0	38.1364	0	0	0	0	14.2348	18.2338	1.28093	0	0	0	1000	0.16946	9.96578
259016348	P56524	HDAC4	Histone deacetylase 4	RecName: Full=Histone deacetylase 4; Short=HD4	0.65	1	1	1	3	1084	118.966	6.96143	0	3.22764	6.57741	0	0	0	0	0	2.45126	3.14353	1.28241	0	0	0	1000	0.16988	9.96578
74749416	Q6UX71	PXDC2	Plexin domain-containing protein 2	RecName: Full=Plexin domain-containing protein 2; AltName: Full=Tumor endothelial marker 7-related protein; Flags: Precursor	6.24	1	3	3	3	529	59.5455	6.45557	0	6.61391	13.4781	0	0	0	0	0	5.023	6.44155	1.28241	0	0	0	1000	0.16988	9.96578
296452868	Q96EM0	T3HPD	Trans-L-3-hydroxyproline dehydratase	RecName: Full=Trans-L-3-hydroxyproline dehydratase; AltName: Full=Trans-3-hydroxy-l-proline dehydratase	16.1	1	3	3	6	354	38.1134	6.68311	0	19.767	40.282	0	0	0	0	0	15.0123	19.2519	1.28241	0	0	0	1000	0.16988	9.96578
74752303	Q9BSK0	MALD1	MARVEL domain-containing protein 1	RecName: Full=MARVEL domain-containing protein 1	4.05	1	1	1	3	173	18.902	9.59814	0	20.224	41.2134	0	0	0	0	0	15.3594	19.697	1.28241	0	0	0	1000	0.16988	9.96578
146291102	Q02040	AK17A	A-kinase anchor protein 17A	RecName: Full=A-kinase anchor protein 17A; Short=AKAP-17A; AltName: Full=721P; AltName: Full=B-lymphocyte antigen; AltName: Full=Protein XE7; AltName: Full=Protein kinase A-anchoring protein 17A; Short=PRKA17A; AltName: Full=Splicing factor, arginine/serine-rich 17A	3.02	1	2	2	3	695	80.6859	9.72998	0	5.03418	10.2589	0	0	0	0	0	3.82326	4.90299	1.28241	0	0	0	1000	0.16988	9.96578
12230256	Q13257	MD2L1	Mitotic spindle assembly checkpoint protein MAD2A	RecName: Full=Mitotic spindle assembly checkpoint protein MAD2A; Short=HsMAD2; AltName: Full=Mitotic arrest deficient 2-like protein 1; Short=MAD2-like protein 1	3.41	1	1	1	3	205	23.4952	5.08447	0	17.0671	34.7801	0	0	0	0	0	12.9618	16.6223	1.28241	0	0	0	1000	0.16988	9.96578
74754426	O95562	SFT2B	Vesicle transport protein SFT2B	RecName: Full=Vesicle transport protein SFT2B; AltName: Full=SFT2 domain-containing protein 2	6.25	1	1	1	3	160	17.7675	9.12939	0	21.8672	44.562	0	0	0	0	0	16.6073	21.2974	1.28241	0	0	0	1000	0.16988	9.96578
294862458	P51606	RENBP	N-acylglucosamine 2-epimerase	RecName: Full=N-acylglucosamine 2-epimerase; Short=AGE; AltName: Full=GlcNAc 2-epimerase; AltName: Full=N-acetyl-D-glucosamine 2-epimerase; AltName: Full=Renin-binding protein; Short=RnBP	9.6	1	3	3	6	427	48.799	6.3667	0	16.3876	33.3954	0	0	0	0	0	12.4458	15.9606	1.28241	0	0	0	1000	0.16988	9.96578
251757514	O43556	SGCE	Epsilon-sarcoglycan	RecName: Full=Epsilon-sarcoglycan; Short=Epsilon-SG	8.7	1	3	3	6	437	49.8191	6.55127	0	16.0126	32.6312	0	0	0	0	0	12.161	15.5953	1.28241	0	0	0	1000	0.16988	9.96578
20532038	Q9P299	COPZ2	Coatomer subunit zeta-2	RecName: Full=Coatomer subunit zeta-2; AltName: Full=Zeta-2-coat protein; Short=Zeta-2 COP	5.24	1	1	1	3	210	23.533	5.17334	0	16.6607	33.952	0	0	0	0	0	12.6532	16.2266	1.28241	0	0	0	1000	0.16988	9.96578
21431837	P32970	CD70	CD70 antigen	RecName: Full=CD70 antigen; AltName: Full=CD27 ligand; Short=CD27-L; AltName: Full=Tumor necrosis factor ligand superfamily member 7; AltName: CD_antigen=CD70	5.7	1	1	1	3	193	21.1049	8.52881	0	18.1283	36.9426	0	0	0	0	0	13.7677	17.6559	1.28241	0	0	0	1000	0.16988	9.96578
209572754	Q8NB25	F184A	Protein FAM184A	RecName: Full=Protein FAM184A	1.49	1	1	2	3	1140	132.883	5.8335	0	3.06908	6.25431	0	0	0	0	0	2.33085	2.98911	1.28241	0	0	0	1000	0.16988	9.96578
52783472	Q9HCB6	SPON1	Spondin-1	RecName: Full=Spondin-1; AltName: Full=F-spondin; AltName: Full=Vascular smooth muscle cell growth-promoting factor; Flags: Precursor	8.18	1	4	4	6	807	90.9136	6.11279	0	8.67102	17.6702	0	0	0	0	0	6.5853	8.44506	1.28241	0	0	0	1000	0.16988	9.96578
56749365	Q9Y3A3	PHOCN	MOB-like protein phocein	RecName: Full=MOB-like protein phocein; AltName: Full=2C4D; AltName: Full=Class II mMOB1; AltName: Full=Mob1 homolog 3; Short=Mob3; AltName: Full=Mps one binder kinase activator-like 3; AltName: Full=Preimplantation protein 3	23.11	1	4	4	7	225	26.0156	5.78271	0	15.55	15.8443	81.4518	0	0	0	0	28.2115	36.2568	1.28518	0	0	0	1000	0.170663	9.96578
34222653	Q9NSY1	BMP2K	BMP-2-inducible protein kinase	RecName: Full=BMP-2-inducible protein kinase; Short=BIKe	3.19	1	2	3	3	1161	129.091	6.50732	0	0	3.07059	6.31409	0	0	0	0	2.34617	3.01542	1.28525	0	0	0	1000	0.170683	9.96578
[truncated: 6,395 more rows]
